# Supplementary material for: Evaluating the relationship between lesion burden and aging among the skeletons of an 18th-19th century London cemetery using osteological and radiological analysis
Source: PLoS One. 2018 Apr 26;13(4):e0196448. doi: 10.1371/journal.pone.0196448 (PMC5919625; doi:10.1371/journal.pone.0196448)
Supplement: S3 Table — (XLSX) [file pone.0196448.s003.xlsx]

## Sheet: St Bride's_Age & Sex codes
Sitecode	Context	Sex code	Overall Age code
SB79	2	1	8
SB79	13	5	9
SB79	20	1	10
SB79	21	0	4
SB79	27	0	5
SB79	43	5	7
SB79	51	1	7					Those highlighted in yellow are less than 18yrs - with the database are classed as sub adult and are not sexed
SB79	56	2	10
SB79	67	1	7
SB79	81	1	8
SB79	109	5	10
SB79	123	5	10
SB79	125	1	9
SB79	132	1	10
SB79	150	1	10
SB79	153	5	9
SB79	155	1	10
SB79	156	5	9
SB79	164	1	10
SB79	167	5	10
SB79	196	1	10
SB79	201	1	10
SB79	225	5	8
SB79	227	5	9
SB79	244	1	10
SB79	6	0	4
SB79	10	5	7
SB79	14	1	8
SB79	48	0	5
SB79	57	4	11
SB79	63	5	8
SB79	68	1	8
SB79	69	5	8
SB79	72	5	7
SB79	75	1	7
SB79	80	5	8
SB79	91	1	10
SB79	97	5	10
SB79	102	1	10
SB79	103	5	9
SB79	126	5	10
SB79	127	2	10
SB79	128	5	10
SB79	141	1	10
SB79	143	1	10
SB79	148	5	8
SB79	154	5	9
SB79	159	5	10
SB79	165	5	10
SB79	168	5	10
SB79	169	1	10
SB79	175	5	10
SB79	181	1	10
SB79	183	1	10
SB79	186	5	10
SB79	192	1	10
SB79	198	1	10
SB79	222	1	10
SB79	226	1	9
SB79	230	5	10
SB79	16	5	10
SB79	18	0	6
SB79	28	1	10
SB79	44	5	8
SB79	47	1	10
SB79	49	0	5
SB79	52	5	7
SB79	58	1	10
SB79	64	1	9
SB79	71	1	10
SB79	73	1	8
SB79	76	5	10
SB79	77	5	7
SB79	98	5	9
SB79	101	5	10
SB79	122	5	8
SB79	131	1	10
SB79	133	5	10
SB79	152	5	9
SB79	161	1	10
SB79	170	1	9
SB79	178	5	9
SB79	180	1	10
SB79	199	1	10
SB79	204	5	10
SB79	212	1	10
SB79	216	1	11
SB79	218	1	10
SB79	223	5	10
SB79	233	1	10
SB79	11	1	9
SB79	26	4	9
SB79	50	1	7
SB79	54	5	8
SB79	87	1	11
SB79	100	1	9
SB79	107	1	10
SB79	117	5	10
SB79	120	5	10
SB79	121	5	10
SB79	129	5	10
SB79	130	5	10
SB79	135	5	9
SB79	136	1	10
SB79	137	1	10
SB79	139	1	10
SB79	157	1	10
SB79	158	1	10
SB79	173	1	10
SB79	187	5	10
SB79	191	1	9
SB79	203	5	7
SB79	211	5	10
SB79	214	5	9
SB79	221	1	10
SB79	239	1	8
SB79	242	5	11
SB79	3	0	5
SB79	4	0	4
SB79	9	0	4
SB79	15	2	8
SB79	17	5	10
SB79	33	5	10
SB79	45	5	10
SB79	53	1	7
SB79	55	2	7
SB79	59	1	10
SB79	60	1	7
SB79	65	1	8
SB79	86	1	10
SB79	89	5	10
SB79	104	5	10
SB79	105	1	10
SB79	108	1	9
SB79	113	5	10
SB79	114	1	10
SB79	145	1	10
SB79	166	1	10
SB79	174	5	10
SB79	184	5	10
SB79	188	2	10
SB79	208	5	10
SB79	210	1	10
SB79	215	5	10
SB79	224	1	10
SB79	232	5	10
SB79	234	1	10
SB79	236	5	10
SB79	238	5	11
SB79	240	1	10
SB79	5	0	6
SB79	8	5	9
SB79	12	1	8
SB79	46	0	6
SB79	62	4	8
SB79	66	5	10
SB79	70	1	7
SB79	84	1	10
SB79	85	1	10
SB79	90	1	10
SB79	93	5	10
SB79	94	1	10
SB79	95	4	11
SB79	96	5	10
SB79	110	1	10
SB79	116	5	10
SB79	124	1	10
SB79	138	1	11
SB79	140	1	9
SB79	147	5	8
SB79	151	5	10
SB79	160	1	10
SB79	163	5	11
SB79	172	5	10
SB79	177	5	8
SB79	179	1	10
SB79	197	1	10
SB79	207	1	10
SB79	209	5	9
SB79	219	5	10
SB79	228	5	10
SB79	231	1	10
SB79	237	1	10
SB79	241	5	10
SB79	243	1	10
SB79	7	5	10
SB79	22	0	5
SB79	61	1	7
SB79	74	5	8
SB79	79	1	10
SB79	83	5	10
SB79	106	5	9
SB79	118	1	10
SB79	119	1	8
SB79	134	5	10
SB79	144	5	9
SB79	146	5	10
SB79	171	1	9
SB79	182	5	10
SB79	190	5	10
SB79	193	3	10
SB79	194	1	11
SB79	195	1	10
SB79	200	5	10
SB79	205	1	10
SB79	229	5	10
SB79	1	0	6
SB79	29	1	10
SB79	31	5	8
SB79	42	0	1
SB79	78	1	10
SB79	82	4	11
SB79	88	5	10
SB79	92	1	10
SB79	99	5	10
SB79	111	4	11
SB79	112	1	10
SB79	115	1	8
SB79	149	1	10
SB79	162	5	11
SB79	176	1	10
SB79	185	5	10
SB79	202	5	10
SB79	206	1	10
SB79	213	1	10
SB79	220	5	10
SB79	235	5	10

## Sheet: St Bride's_All pathology
Please specify:	Sitecode>	SB79		0
Landuse	Burial type	Sex	Age	Context	PBR	Path. Gp	Disease	Pathology	Comments on individual pathologies
		0	6	1		Other	Blood Disorders	Cribra orbitalia left	0
		0	6	1		Other	Blood Disorders	Cribra orbitalia right	0
		1	8	2		Infectious	Non-Specific Infection	Non-specific periostitis	Skull surface damaged post mortem but did appear to be some scattered porosity on the frontal bone in the area anterior to bregma.
		1	8	2		Other	Blood Disorders	Cribra orbitalia left	0
		1	8	2		Other	Blood Disorders	Cribra orbitalia right	0
		1	8	2		Other	General comments	General pathology comments	The femora had appeareance of being slightly bowed in the proxiaml 1/3 anteriorly posteriorly. The right fibula also appeared slightly bowed inthe proximal 1/3. ?Non plastic bowing.Pseudo facet between the spinous processes of thoracic vertebrae Th5 & Th6. The articualtion for the right TMJ appeared skewed when compared to the left side. There was also what appeared to be an extension to the arti…	3
		1	8	2		Other	Miscellaneous	Dental	Teeth damaged post mortem with fracturing of enamel, particularly the maxillary teeth with damage to the enamel quite pronounced. Left mandibular 2nd molar sectioned by Ivanhoe. Left maxiallry 1st molar difficult to establish if missing from dental disease (carious) or congenitally absent, but the asociated molar had rotated/transposed into the space.
		0	5	3		Congenital	Spinal Disorders	Other (Congenital-Spinal Disorders)	Fusion of the cervical vertebare C3 & C4 at the right apophyseal joint with the merging of the right neural arch of C4 to C3, leaving the left neural arch of C4 not fused & the appearance of non development of the right neural arch. The left apophyseal joint was not affected and the integrity of the intervertebral space was also not affected.
		0	5	3		Infectious	Non-Specific Infection	Non-specific periostitis	Both tibiae mid shaft on the medial aspect of the shaft small area of fine porosity indicating an active non specific periosteal reaction.
		0	5	3		Other	Blood Disorders	Cribra orbitalia left	0
		0	5	3		Other	Blood Disorders	Cribra orbitalia right	2
		0	4	4		Other	Blood Disorders	Cribra orbitalia left	9
		0	4	4		Other	Blood Disorders	Cribra orbitalia right	9
		0	6	5		Other	Blood Disorders	Cribra orbitalia left	0
		0	6	5		Other	Blood Disorders	Cribra orbitalia right	0
		0	6	5		Other	General comments	General pathology comments	Inferior facet of cervical C7 for articulation with Th1 had a scooped appearance and altered the normal shape of the articular surfaces. Did not appear to be any pathological changes, ?developmental.
		0	6	5		Other	Miscellaneous	Dental	Enamel of teeth badly damaged PM with fracturing of the enamel, particularly pronounced in the maxillary teeth. Teeth sectioned by Ivanhoe right maxillary 1st molar, right 3rd maxiallry molar that was unerupted but damaged crypt/socket.The mandibular left PM4 was in a bag but did not appear to have been sampled.
		0	4	6		Metabolic	Vitamin D Deficiency	Rickets	Rickets. Porortic hypersotosis of the ectocranial surface of the skull fragments (frontal, parietal & occipital). The endocranial surface of the occipital bone had an area of coarseness that could have been pathological but was difficult to distinguish if PM damage.The bones present had a coarse pumice like quality to the bone surfaces,?cortical hyperostosis. There was damage PM to the long bones…	2
		0	4	6		Other	Blood Disorders	Cribra orbitalia left	9
		0	4	6		Other	Blood Disorders	Cribra orbitalia right	9
		0	4	6		Other	Miscellaneous	Dental	Developing deciduous dentition with coalescing cusps of permanent dentition.
		5	10	7		Joints	Other	Other (Joints - Miscellaneous)	Osteophytic lipping of the rib heads (mid ribs) also osteopyhtic lipping observed in the rib facets of the mid thoracic vertebrae.
		5	10	7		Other	Blood Disorders	Cribra orbitalia left	0
		5	10	7		Other	Blood Disorders	Cribra orbitalia right	0
		5	10	7		Other	General comments	General pathology comments	Possible non plastic bowing of the fibulae, both fibula were bowed but it did not appear to be rachitic in nature.The right transverse process of the 3rd thoracic vertebrae had a small bone fragment adhering to the end with area of attachement at the superior aspect, ?incomplete fusion of the epiphysis of the transverse process or trauuma. The left corocoid process of the scapula appeared to be f…	2
		5	9	8		Congenital	Limb Abnormality	Other (Congenital)	Both tibiae medial rotation of proxmal articular surfaces when place bones anatomically, ?knock knee. Skewed appeareance ot the articualr surfaces. No pathological or morphological alteration to the pelves
		5	9	8		Congenital	Skull Malformation	Bathrocephaly	Possible bathrocephaly. The occipital appeared to protude but there was not the classic step like appearance between the parietals and occipital.
		5	9	8		Congenital	Spinal Disorders	Other (Congenital-Spinal Disorders)	Lateral wedging of the lumbar vertebrae but did NOT appear to be severe enough to have cuased scoliosis.
		5	9	8		Other	Blood Disorders	Cribra orbitalia left	0
		5	9	8		Other	Blood Disorders	Cribra orbitalia right	0
		5	9	8		Other	General comments	General pathology comments	Extra bony growths on the the right and left talus, neck, superior to the articulation for the navicular.Right humerus lateral epicondyle slight lipping associated in area for muscle attachment Common extensor origin. Light and friable quality to the vertebrae,?OP.	2
		5	9	8		Other	Miscellaneous	Dental	Maxillary central incisors very worn. Teeth sectioned by Ivanhoe maxillary right 1st molar and mandibular right PM4.
		0	4	9		Metabolic	Vitamin D Deficiency	Rickets	Possible rickets with bowing of the fibulae.There was no indication of flaring of the epiphyseal ends or rachitic rosary of the sternal ends of the ribs. The bowing of the fibulae as seemingly isolated could be non plastic bending if not pathological and as a consequence of vitamin D deficiency.
		0	4	9		Other	Blood Disorders	Cribra orbitalia left	0
		0	4	9		Other	Blood Disorders	Cribra orbitalia right	0
		5	7	10		Congenital	Spinal Disorders	Other (Congenital-Spinal Disorders)	Possible congenital abnormality - Deflected spinous process of the cervical vertebra C7 towards the left side.
		5	7	10		Infectious	Non-Specific Infection	Non-specific periostitis	Areas of non specific periosteal reaction on the femora, tibiae and fibulae. The patches were healed and with remodelled striae and porosity. For the femora the affected areas were on the medial shaft surface, the tibiae were affected on the medial and lateral shaft surfaces with areas of raised new bone on the medial malleolus for both tibiae. These were damaged PM and so it was not possible to …	2
		5	7	10		Other	Blood Disorders	Cribra orbitalia left	9
		5	7	10		Other	Blood Disorders	Cribra orbitalia right	0
		5	7	10		Other	General comments	General pathology comments	Asymmetry of long bones. Humerii in area for attachment of Pectoralis major raised bony process.Right ulna olecranon enthesophytic development in area of attachment for triceps.Deflected spinous process of the cervical vertebra C7 towards the left side.	2
		5	7	10		Other	Miscellaneous	Dental	Original report stated gold fillings in the maxillary 1st molars but all that was present were the empty cavities and no gold fillings. Irregular dental arcade in maxillary teeth. Teeth sectioned left 3rd molar which was extracted and said to have been impacted and right 1st mandibular molar. A well remodelled gap between the left mandibular premolars. Possible that AM loss of 1st molar and the P…
		5	7	10		Other	Miscellaneous	Endocranial Lesions	Post mortem damage to the skull enabled the endocranial surface of the frontal, parietal and occipital to be exposed for examination. The frontal bone on the endocranial surface areas of ?inflammation with raised bone and increased porosity.Followingn along the the saggital sulcus was increased porosity and similar areas of irregualr raised bone as seen in the frontal bone. The occipital bone was…
		1	9	11		Joints	Other	Other (Joints - Miscellaneous)	DJD of costalfacets of thoracic vertebrae.
		1	9	11		Other	Blood Disorders	Cribra orbitalia left	0
		1	9	11		Other	Blood Disorders	Cribra orbitalia right	0
		1	9	11		Other	General comments	General pathology comments	Enthesopathies 1.Uulnae olecranon attachment for Triceps, more pronounced on right side. 2.Pelves iliac crest attachment for External oblique. Ischiums Adductor magnus and semitendeinosus and long head of biceps 3. Patellae Rectus femoris. 4. Femora posterior proximal surface Gluteus maximus. 5. Tibiae posterior surface Soleus. 6.Calcanea Tendo calcaneus (Achilles tendon). Both the femora on the …
		1	9	11		Other	Miscellaneous	Dental	Enamel fracturing on the maxillary and mandibular teeth. Right maxillary 1st molar sectioned by Ivanhoe. Damage to mandible on right side made identifying teeth present difficult as possibly PM1 glued into space of canine as the damaged parts fitted but this then left a socket space for PM1 followed by PM2 with M1 AM loss with M2 broken at root and M3 in situ.
		1	8	12		Infectious	Non-Specific Infection	Non-specific periostitis	Non specific periosteal infection at the head and angle on the visceral surface of six left ribs. The inflammation appeared to be a combination of healed and active innflammation with deposition of new bone remodelled and fine porosity. The right ribs were not affected.
		1	8	12		Other	Blood Disorders	Cribra orbitalia left	0
		1	8	12		Other	Blood Disorders	Cribra orbitalia right	0
		1	8	12		Other	General comments	General pathology comments	Asymmetry of ulnae. Left pelvis ischium muscel attachment for semitendinosus and long head of biceps. Lateral wedging of the 5th lumbar vertebra.	2
		5	9	13		Congenital	Spinal Disorders	Other (Congenital-Spinal Disorders)	Deflection of the spinous processes of vertebrae, cervical C7 and thoracic Th1.The defelction of C7 spinous was towards the left aspect while the deflection of Th1 was toards the right aspect & had more of a curve to the process.The spinous processes of thoracic vertebrae Th5-Th7 were completely perpendicular to the anterior body & were completely flat in their overlapping of one another.
		5	9	13		Other	Blood Disorders	Cribra orbitalia left	0
		5	9	13		Other	Blood Disorders	Cribra orbitalia right	0
		5	9	13		Other	General comments	General pathology comments	Asymmeyrt of the long bones more noticeable in the lower long bones. Enthesopathies:1. Femora posterior surface Gluteus maximus.2. Calcanea Tendo calcaneus (Achilles tendon). Left nasal area small polyps like sack , ?due to irritation/inflammation from pollutants.Both 2nd metatarsals but more pronounced on right a thumb like depression superior to the medial articulation, possibly due to ill fitt…
		5	9	13		Other	Miscellaneous	Dental	Sectioning & extraction of left maxillary 1st molar, right maxillary 3rd molar & left mandibular PM4, BY IVANHOE. Red stain on the mesial edge of the left central maxillary incisor.?Antemortem, or Post mortem or to do with the sectioning.
		1	8	14		Congenital	Skull Malformation	Craniofacial abnormality	Facial asymmetry, pronounced in the maxilla & nasal apperture with a skewed appearance towards the left side. A similar asymmetry was also observed in the mandible & the left ramus head appeared reduced in size compared to the right. Such a diminished ramus head also on the left side was obserevd in William Devey.The mandible on the left side appeared reduced in length compared to the right side.…
		1	8	14		Congenital	Skull Malformation	Other (Congenital-Skull Malformation)	Torticolis was also visible and the left occipital condyle was flattened & extended compared to the right.
		1	8	14		Infectious	Non-Specific Infection	Non-specific periostitis	Small area of Non specific periosteal reaction (healed) striae & porosity, mid shaft on the lateral surface of the right tibia. Medial shaft surface badly degraded post mortem as were the shaft surfaces of the left tibia.Two right ribs at the head/angle on the visceral surface small areas of healed non specific reaction/ inflammation. A grey colouration to theaffected area.	2
		1	8	14		Neoplastic	Bone Tissue	Osteoma (including button osteoma)	Small smooth circular rasied area of bone, button osteoma (9.4mm x 8.5mm) on the right parietal.
		1	8	14		Other	Blood Disorders	Cribra orbitalia left	0
		1	8	14		Other	Blood Disorders	Cribra orbitalia right	0
		1	8	14		Trauma	Accidental	Other (Trauma - Accidental)	Possible trauma to the 2nd metatarsals. Both the left & right 2nd metatarsals had thumb like depressions, almost pseudeo facets in appearance superior to the para- articular surface on the medial shaft surface.The affected areas were circualr in shape & the margins were irregular & appeared as osteophytic lipping. They could possibly be an indication of the toes being crushed together in ill fitt…
		2	8	15		Congenital	Miscellaneous	Other (Miscellaneous)	Malformation and diminshed shape of the left ramus head, ?congenital developmental.The articulation of the left TMJ joint of the skull was a normal size & shape. There did not appear to be any gross joint chnages & only slight porosity of the TMJ observed.
		2	8	15		Infectious	Non-Specific Infection	Non-specific periostitis	Right maxiallry sinus, non specific infection (healed),small area of raised irregular bone,inflammation- sinusitis. Both sacroiliac joints severly pitted by lytic lesions & altered with an irregular coarse surface.The surface also had a spongy appearance when closely examined.Irregular margins & the left may have had an indciation of bony bridging. Pathological changes: inflammation & infection,?…
		2	8	15		Infectious	Specific Infection	Tuberculosis (M.tuberculosis/bovis)	DIFFERENTIAL DIAGNOSIS:Possible tuberculosis of the sacroiliac joints, bilateral lytic destruction of the sacroiliac surface with severe pitting producing a coarse & irregular joint surface. Irregularity of the margins and possibly indication of bony briding, indicating early ankylosis of the joint a feature often seen in in prolonged survival (Ortner & Putschar 1985,149). Sacroliliac joint invol…
		2	8	15		Other	Blood Disorders	Cribra orbitalia left	0
		2	8	15		Other	Blood Disorders	Cribra orbitalia right	0
		5	10	16		Joints	Other	Other (Joints - Miscellaneous)	The rib heads of the left side had marginal osteophytic lipping (Grade 2) with possible bridging and fusion of some but majority of thoracic vertebrae missing post mortem. The two thoacic vertebrae present did have lipped & porous rib facets.
		5	10	16		Other	Blood Disorders	Cribra orbitalia left	0
		5	10	16		Other	Blood Disorders	Cribra orbitalia right	0
		5	10	16		Other	General comments	General pathology comments	Possible non plastic bending of the right humerus.When laid anatomically in comparisonto the left the mid to prxomal section of the shaft appeared to delfect towards the lateral aspect.Did not appear as being ricket related as no other long bones affected. The lamina of the 3rd lumbar vertebra on the right side just inferior to the superior articular facet a depressed area with raised lipping app…	2
		5	10	17		Infectious	Non-Specific Infection	Non-specific periostitis	Non specific periosteal reaction, active, with fine straie at the distal end of the right femur on the anterior shaft surface.
		5	10	17		Joints	Other	Rotator cuff disease	Rotator cuff disease of the right glenohumeral joint. Osteophytic lipping of the huenral head and glenoid cavity with a build up of smooth ireegular bone in the area for the muscle attachments Supraspinatus, subscapularis, Teres major,Infraspinatus.The inferior surface of acromion pseudo facet with osteophytic lipping, changes in the ara of the coraco-acromial ligament and enthesophetic deveopmen…
		5	10	17		Other	Blood Disorders	Cribra orbitalia left	0
		5	10	17		Other	Blood Disorders	Cribra orbitalia right	0
		5	10	17		Other	General comments	General pathology comments	Enthesopathies:1.Humerii Pectoralis major, Teres major and Latisimus dorsi. Distal end Common flexor origin and Common extensor origin. 2.Pelves iliac cresat External oblique. 3.Femora Greater trochanter Gluteus minimus, more pronounced onthe right femur. Anterior surface of neck of femora Iliofemoral ligament. Posterior surface Gluteus maximus.4.Patellae anterior surface Rectus femoris.5.Calcane…
		0	6	18		Infectious	Non-Specific Infection	Non-specific periostitis	Non specific periosteal reaction active with fine porosity associated to area of bone beneath left 2nd mandibular molar linked most probably to the large carious lesion affecting the tooth.
		0	6	18		Other	Blood Disorders	Cribra orbitalia left	0
		0	6	18		Other	Blood Disorders	Cribra orbitalia right	0
		0	6	18		Other	Miscellaneous	Dental	Teeth extracted and sectioned by Ivanhoe. Teeth sectioned maxillary right 1st molar and 3rd molar that was only 1/2 way erupted.Teeth glued in to sockets. Right 3rd molar visible through small aperture where starting to erupt.Some teeth stained.
		1	10	20		Joints	Other	Ankylosis	Sacroiliac fusion of the right sacroiliac joint with a smooth bony bridge on the superior aspect.The left sacroiliac joint appeared to have some bony spurs that may at a later stage have ankylosed.
		1	10	20		Other	Blood Disorders	Cribra orbitalia left	9
		1	10	20		Other	Blood Disorders	Cribra orbitalia right	9
		1	10	20		Other	General comments	General pathology comments	Enthesopathies:-1.Right humerus Pectoralis major and Deltoid. 2. Right ulna olecranon Triceps.3.Pelves iliac crest External oblique and ischium Semimembranosus and Adductor magnus.4. Patellae anterior surface Rectus femoris.5. Femora posterior surface Gluteus maximus.6.Tibiae posterior surface Soleus.7.Fibulae Distal end maleoli Anterior talofibular ligament.8.Calcanea Tendo calcaneus (Achilles t…	4
		0	4	21		Other	Blood Disorders	Cribra orbitalia left	9
		0	4	21		Other	Blood Disorders	Cribra orbitalia right	0
		0	4	21		Other	General comments	General pathology comments	Divided left mandibular mental foramina.
		0	4	21		Other	Miscellaneous	Dental	Developing deciduous dentition and the coalesing of the cups of the maxiallry 1st permanent molar.
		0	5	22		Metabolic	Vitamin D Deficiency	Rickets	Possible indication of healed rickets from the quite pronounced anterior/posterior bowing of the femora. The left tibia only was present but did not appear to be bowed, whilst the left fibula did appear to be bowed (slight boomerang shape) in the mid shaft. The metaphyseal ends of the long bones did not appear to be flared and there was no indication of sternal flaring of the ribs or rachitic ros…
		0	5	22		Other	Blood Disorders	Cribra orbitalia left	1
		0	5	22		Other	Blood Disorders	Cribra orbitalia right	2
		0	5	22		Other	Miscellaneous	Dental	Mixed developing dentiotion with deciduous and erupting permanent. Left & right maxilla glued together & mould taken of left 1st perm molar with green residue present on mandible. The most noticeable aspect to the dentition was that there was a disorder to the enamel on the anterior max and mand teeth and max and mand 1st molars. It appeared to be almost as though the enamel was in two parts with…
		4	9	26		Other	Blood Disorders	Cribra orbitalia left	9
		4	9	26		Other	Blood Disorders	Cribra orbitalia right	9
		4	9	26		Other	General comments	General pathology comments	The skul was badly damaged PM but also had a crystalised quality to the bone surface and alayering effect to the bones. Black substance adhering tothe femora?skin and some textile, shroud. Associated with the skull box wre two separate bags -Bag 1 and Bag 2 with infant remains. Nothing articulated and they both included vert and skull frags. The Bag 1 had some developing deciduous teeth that gave…	0
		4	9	26		Other	Miscellaneous	Hyperostosis frontalis interna	Possible indication of Hyperostosis Frontalsi Interna (HFI) as the endocranial surface appeared to have an undualting surface of thickened bone with some rice grain effect either side of the crista galla. The PM damagae to the skull caused some problems for observation as it was badlt damaged and had a crystlaised quality. The overall feel of the froantl abone felt dense and thickened and may be …	0
		4	9	26		Other	Miscellaneous	Pagets disease	Possible Pagets disease. The cranial and post cranial skeleton was poorly preserevd with severe PM damage and the skull having a crystalised quality to it with alayering effect to the bone.T+J107he frontal bone ws very dense and heavy with a thickened quality that appeared most similar to the effects of pagets disease. On the endocranial surface of the frontal bone there was also the appearance o…
		0	5	27		Congenital	Spinal Disorders	Other (Congenital-Spinal Disorders)	Cleft of the neural arch of lumbar vertebra L5.The neural arches were well developed with the cleft width approx 3-4mm at the apex of the arches. See Ethne Barnes 194 pages 44-46. The vertebra had been coated in a preservative varnish.
		0	5	27		Infectious	Non-Specific Infection	Non-specific periostitis	Non specific perisoteal reaction, active on the tibiae. Areas of fine porosity and striae on the medial shaft surface of the tibiae.
		0	5	27		Other	Blood Disorders	Cribra orbitalia left	2
		0	5	27		Other	Blood Disorders	Cribra orbitalia right	0
		1	10	28		Joints	Osteoarthritis	Osteoarthritis	Osteoarthritis of the left 1st metatarsal with Grade 3 margianl osteophytic lipping of the head and an area of smooth polished eburnation on the superior/anterior apect of the articular surface.
		1	10	28		Joints	Other	Ankylosis	Bilateral fusion (ankylosis) of the sacroiliac joints with completesamooth bony bridging across the articulation. The sarcum was damaged PM with a break across the 1st sacral body. Manubrio-costal fusion of the second rib on the right side.
		1	10	28		Joints	Other	Diffuse idiopathic skeletal hyperostosis (DISH)	Diffuse Idiopathic Skeletal Hyperostosis (DISH) withthe classic candlewax fusion on the right side of the thoracic vertebral bodies. Some PM damage meant that the fusion area was broken but woul dhave been fused.The affected vertebare Th4 to Th12. There was also osteophytic lipping with bony syndesmophytes of the lumbar vertebraeon both the left and right side of the anterior aspect of the lumbar…
		1	10	28		Joints	Other	Rotator cuff disease	Rotator cuff disease of both glenohumeral joints with the more severe changes observed in the right arm. Margianl osteophytic lipping of both the humeral heads (as recorded in joints section) with irregular bone surface and cysting in the area for the attachments at the proximal end of the humerii for Supraspinatus, Subscapularis and Infraspinatus. The more pronounced changes were observed on the…
		1	10	28		Other	Blood Disorders	Cribra orbitalia left	0
		1	10	28		Other	Blood Disorders	Cribra orbitalia right	0
		1	10	28		Other	General comments	General pathology comments	Very pronounced enthesopathies throughout the skeleton associated with the pathological chnages of DISH.1.Humerii enthesopathy for the attachment of Teres major, Latissimus dorsi and Pectoralis major.Lateral epicondyle attachment for Common extensor origin. 2. Radii Tuberosity attachment forbiceps. 3.Ulnae olecranon attachment for triceps.4.Right pelvis iliac crest attachment very pronounced for …	2
		1	10	29		Joints	Osteoarthritis	Osteoarthritis	Osteoarthritis between the vertebral bodies of the upper thoracic vertebrae.
		1	10	29		Joints	Other	Other (Joints - Miscellaneous)	Bony bridging & extra bone build up between the left ribs (2nd, 3rd & 4th) with the corresponding facets for the the 2nd, 3rd & 4th vertebrae.
		1	10	29		Other	Blood Disorders	Cribra orbitalia left	0
		1	10	29		Other	Blood Disorders	Cribra orbitalia right	0
		1	10	29		Other	General comments	General pathology comments	Facial asymmetry and of the long bones.Pronounced muscle attachments (enthesopathies) of the post cranial skeleton.1. Humerii Pectoralis major, Teres major & for the right humerus distal end lateral epicondyle very pronounced attachment for Common extensor origin. 2.Femora posterior surface proximal end Gluteus maximus, anterior surface at neck iliofemoral ligament.3.Tibiae posterior surface pron…	3
		1	10	29		Other	Miscellaneous	Dental	Smooth scooped facets of the mandibular and maxillary dentition on the right and left side affecting the lateral incisors and canines. In appearance they were most similar to those seen for pipe facets. It was interesting that they were bilateral as there did not appear to be any gross dental pathology that would suggest that this was the primary course to have them on both sides. Unfortunately, …
		1	10	29		Trauma	Accidental	Healed fracture	Possible healed intra-articular fracture of the distal articular surface of the left radius.Appearance on the joint surface for the articulation of the lunate two possible healed fracture lines perpendicular to one another and with a slight depression to the surface area. In the mid line between the articulation for the lunate and scaphoid a slight raised area of bone with what appeared to be pol…
		5	8	31		Metabolic	Vitamin D Deficiency	Other (Metabolic - Vitamin D Deficiency)	Slight bowing of the fibulae, ?possibly associated to a deficiency such as Vitamin D and rickets, or non plastic bending. The other lower long bones did not appear to be bowed
		5	8	31		Other	Blood Disorders	Cribra orbitalia left	0
		5	8	31		Other	Blood Disorders	Cribra orbitalia right	0
		5	8	31		Other	General comments	General pathology comments	Enthesopathy, 1.Femora posterior surface proximal end Gluteus maximus. the cervical vertebra C6 was stained an orange colour from the leeching of ?iron with concretion attached to bone, from the burial environment, ?iron coffin. Fragment of shroud adhering to the lateral aspect of the left calcaneus.
		5	8	31		Other	Miscellaneous	Dental	Gold fillings maxillary dentition,both in the right maxillary 1st molar.1. in the occlusal surface, size, buco lingual 3.3mm x mesio distal 4.5mm and 2. on the mesial surface of the 1st right maxilalry molar a circular gold filling 2.4mm x 2.5mm.
		5	10	33		Infectious	Non-Specific Infection	Non-specific periostitis	Small area of non specific periosteal reaction (healed) striated boe on the medial shaft surface of the left tibia at the distal 1/3.Anterior surface of the sacrum with coarse patches of bone on the sacral bodies, possible indication of an inflammation.
		5	10	33		Other	Blood Disorders	Cribra orbitalia left	0
		5	10	33		Other	Blood Disorders	Cribra orbitalia right	0
		5	10	33		Other	General comments	General pathology comments	Base of the skull on the right side in association with the right petrous enlargement of the hypoglossal canal region.Smooth rounded edges to the area,?cyst. Did not appear to be any indication of trauma or infection in the surronding areas and the left side was not similarly enlarged
		5	10	33		Other	Miscellaneous	Dental	The mandibular teeth were partially obscured by a covering of a concretion, ?iron from the burial environmen/coffin.The enamel of the left central mandibular incisor was broken post mortem and missing.	0
		0	1	42		Infectious	Non-Specific Infection	Non-specific periostitis	Possible inflammation of the left greater wing of sphenoid with fine layer of bone sitting on bone surafce with micro porosity.The right did not appear to be similarly affected. Possibly could be an indication of scurvy with the involvement of the sphenoid but appeared to affect only one side. SEE DIFFERENTIAL DIAGNOSIS CODE 521
		0	1	42		Metabolic	Vitamin C Deficiency	Scurvy	DIFFERENTIAL DIAGNOSIS (ALTERNATIVE CODE 211). With the fine layer of new bone evident on the left greater wing of the sphenoid it is possible that this could be an indication of vitamin C deficiency and scurvy. There was not, however, any similar bone response on the right greater wing of the sphenoid which is a factor that may detract from a scurvy diagnosis. However, it is the very involvement…
		0	1	42		Other	Blood Disorders	Cribra orbitalia left	0
		0	1	42		Other	Blood Disorders	Cribra orbitalia right	0
		5	7	43		Other	Blood Disorders	Cribra orbitalia left	0
		5	7	43		Other	Blood Disorders	Cribra orbitalia right	0
		5	7	43		Other	Miscellaneous	Dental	Smooth notch defect of the right mandibular canine on the distal aspect and a similar smooth scooped appearance on the medial cusp aspect of the right 1st premolar.Similar in type to 'pipe' facets but not as pronounced as some others observed but could possibly be from holding something such as a tack/needle between the teeth. The corresponding maxillary right canine had a slight slope to the wea…
		5	8	44		Other	Blood Disorders	Cribra orbitalia left	0
		5	8	44		Other	Blood Disorders	Cribra orbitalia right	0
		5	10	45		Infectious	Non-Specific Infection	Non-specific periostitis	Non specific perisoteal reaction, striations (healed) mid shaft on the lateral aspect of both tibiae.
		5	10	45		Other	Blood Disorders	Cribra orbitalia left	0
		5	10	45		Other	Blood Disorders	Cribra orbitalia right	0
		5	10	45		Other	General comments	General pathology comments	Thoracic vertebrae Th8.9 & 10 on the left side of the vertebral body small area of raised coarse textured bone. ?Inflammation.Enthesopathies 1. Scapulae acromion attachment for Trapezius. 2. Left clavicle anterioracromial end attachement for Deltoid. 3.Femora anterior surface neck Iliofemoral ligament.Right femur Greater trochanter Gluteus minimus.4.Tibiae posterior surface Soleus.5.Right calcane…
		0	6	46		Congenital	Spinal Disorders	Other (Congenital-Spinal Disorders)	Deflected spinous processes of Thoracic vertebrae Th1 and Th2. Possible slight anterior wedging of Thoracic vertebra Th5.
		0	6	46		Other	Blood Disorders	Cribra orbitalia left	2
		0	6	46		Other	Blood Disorders	Cribra orbitalia right	4
		0	6	46		Other	General comments	General pathology comments	An adolescent indiviudal with epiphyseal fusion still in progress with some long bones having fusion at proximal or distal end and in case of tibiae fusion at both ends, hence not possible to enter diaphyseal lengths but see list for meausrements poss. with prox & dist end, R.Hum =289mm,L.Hum=288mm,R.Rad 228mm,R.Fem=431mm,LFem=435mm,Tibaie both ends fused R.Tib 338mm & 337mm, LTib 347mm & 346mm. …	1
		0	6	46		Other	Miscellaneous	Dental	Teeth sectioned by Ivanhoe, maxillary left 3rd molar was unerupted but had been extracted & sectioned and the left 1st molar also extracetd & sectioned.The left 2nd premolar also sectioned.Anterior teeth of Max & Mand had been glued into place. In the mandible on the left side the right maxillary molar was glued in the socket for the left mandibular 1st premolar. Whilst the mandibular left1st pre…
		1	10	47		Congenital	Spinal Disorders	Other (Congenital-Spinal Disorders)	Deflected spinous process of cervical vertebra C7.
		1	10	47		Other	Blood Disorders	Cribra orbitalia left	0
		1	10	47		Other	Blood Disorders	Cribra orbitalia right	0
		1	10	47		Other	Miscellaneous	Dental	Enamel of the few teeth present very poor and damaged PM. The left mandibular canine present appeared to have the enamel scooped on the distal cusp, ?pipe facet/occupation.
		0	5	48		Other	Blood Disorders	Cribra orbitalia left	9
		0	5	48		Other	Blood Disorders	Cribra orbitalia right	9
		0	5	48		Other	Miscellaneous	Dental	Severe hypoplastic defects of the permanent dentition (erupted and unerupted) particularly marked on the anterior teeth mandibular and maxillae, where the defect was in the mid area of the crown and the enamel appeared to have a pronounced ridge and the two areas of enamel had a different quality. The maxillary right central incisor had the enamel on the buccal aspect covered in a substance that …
		0	5	49		Other	Blood Disorders	Cribra orbitalia left	0
		0	5	49		Other	Blood Disorders	Cribra orbitalia right	2
		1	7	50		Infectious	Non-Specific Infection	Non-specific periostitis	Non specific periosteal reaction healed striations of the left tibia mid shaft on the lateral shaft surface.
		1	7	50		Other	Blood Disorders	Cribra orbitalia left	0
		1	7	50		Other	Blood Disorders	Cribra orbitalia right	0
		1	7	50		Other	General comments	General pathology comments	Asymmetry of the upper and lower long bones. Mandible damaged PM part glued back but glue failing.The endocranial surafce fo the skull was stained grey/white from post mortem/burial environment.
		1	7	50		Trauma	Accidental	Healed fracture	Possible healed intra articular fracture of the proximal phalanx of the right 1st metatarsal. The affected area was on the distal articcular surface area at the superior aspect where there was the appearance of a transverse line, ?fracture. The marginal outine of the joint surface at this point was slightly flared and irregular.There was no indication of another fracture line or infection.
		1	7	51		Infectious	Non-Specific Infection	Non-specific periostitis	Non specific periosteal reaction of both tibiae on the lateral shaft surfaces in the proximal to mid shaft area. The reaction appeared as a combination of healed and active with fine remodelled striations and some micro prorosity. The femora also had a perisoteal reaction on the medial aspects of the shaft surface in the mid shaft area and were also a combination of healed and active with fine st…	2
		1	7	51		Other	Blood Disorders	Cribra orbitalia left	1
		1	7	51		Other	Blood Disorders	Cribra orbitalia right	0
		1	7	51		Other	General comments	General pathology comments	Possible skin/soft tissue & hair on the bone superior to the maxilalry dention, ?moustache.As skull broken PM possible to see inside to endcranial surface and arachnoid grnaulations observed in the frontal bone. Both clavicles appeared to markedly curved but not seemingly from a metabolic disorder, ?developmental. Also the femora had a pinched and flatened appearance to their mid shafts, ?develop…	1
		1	7	51		Other	Miscellaneous	Dental	Enamel of dentition damaged PM, with PM fracturing and black staining.
		5	7	52		Congenital	Spinal Disorders	Other (Congenital-Spinal Disorders)	Probable Butterfly vertebrae affecting thoracic vertebrae Th1 and Th2. The appearance of a cleft in the anterior of the centrums with a depression to the centrum at the mid point of the anterior aspect. More commonly found in males than females, Aufderheide and Rodriquez-Martin page 62
		5	7	52		Infectious	Non-Specific Infection	Non-specific periostitis	Femora non specific periosteal reaction (healed) proximal 1/3 medial and lateral shaft surface with remodelled striae, more pronounced on the right side.Tibiae non specific perisoteal reaction (active) mid shaft on lateral surface with raised fine striae ( grey) larger area on the right tibia.	2
		5	7	52		Joints	Other	Other (Joints - Miscellaneous)	Possible developmental problem leading to joint change caused by the lessened height of the right ramus & subsequent joint change to the mandiblualr ramus head TMJ surface and shape.The artiuculating surface was flattened & sloping on the lateral and medial aspect but more pronounced on the lateral casuing a raised promontory ponit in the middle. Although there was some PM damage the surface felt…	1
		5	7	52		Other	Blood Disorders	Cribra orbitalia left	0
		5	7	52		Other	Blood Disorders	Cribra orbitalia right	0
		5	7	52		Other	Miscellaneous	Dental	Some teeth glued in to sockets in maxillae and mandible. Tooth sectioned left maxiallry 1st molar. The left 3rd maxillary molar was in a separate bag but had not been sectioned. There was also an empty bag labelled right 2nd mandibular premolar but this tooth was also not sectioned and in the socket.There were two intrusive teeth found in the box of SB52/50 a central max incisor and right 1st man…	0
		1	7	53		Other	Blood Disorders	Cribra orbitalia left	0
		1	7	53		Other	Blood Disorders	Cribra orbitalia right	0
		5	8	54		Other	Blood Disorders	Cribra orbitalia left	2
		5	8	54		Other	Blood Disorders	Cribra orbitalia right	2
		5	8	54		Other	Miscellaneous	Dental	Teeth sectioned right 3rd maxillary molar, left mandibular 2nd premolar and right mandibular 1st molar. PM fracturing and damage to the enamel of the dentition.
		2	7	55		Other	Blood Disorders	Cribra orbitalia left	9
		2	7	55		Other	Blood Disorders	Cribra orbitalia right	9
		2	7	55		Other	Miscellaneous	Dental	Teeth sectioned left 3rd mandibular molar and left 1st maxillary molar. Very poor preservation of the bones & teeth and PM fracturing of the enamel. There was a bag labelled as though a tooth had been sectioned (left mandibular 2nd premolar) but the tooth was prsent and had not been sectioned.	1
		2	10	56		Circulatory	Osteochondroses	Perthe's disease	Possible Perthe's disease of the right femur from the distortion to the femoral head that was flattened & 'mushroom' shaped.Both femoral heads were affected by OA and so some of the head shape changes would be expected from the OA but the presence of Perthe's may have exacerbated it. Comparatively the left femoral head although affected by OAdid not have a the shape 'mushroom' shape distortion to…
		2	10	56		Congenital	Spinal Disorders	Other (Congenital-Spinal Disorders)	Cleft of the dorsal aspect of the spinous process of the Axis cervicaL vertebra, C2. The vertebra was normal in form and shape apart from the cleft. The whole vertebra had been varnished. Also appearance of slight anterior wedging of the thoracic vertebrae Th6, 7 & 8. The spinous process of thoracic vertebra Th12 was flattened.
		2	10	56		Infectious	Non-Specific Infection	Non-specific osteitis	DIFFERENTIAL DIAGNOSIS, Non specific osteitis. The diffuse bilateral healed perisoteal changes of the long bones producing a swollen and enlarged appearance to the bones with remodelled irregular shaft surfaces, could if not treponemal in cause possibly be non specific osteitis.The shaft surfaces were all affected with the left side more often the more severly affected and apart from the bilatera…
		2	10	56		Infectious	Specific Infection	Treponematosis (Treponema sp.)	Possible treponemal infection , syphilis, with diffuse healed bilateral periosteal reactions of the long bones, left side more severe. Humerii were affected on the shaft surface most notably the distal 1/3 ,the area appeared enlarged, thickened & with coarse irregular surface of raised remodelled bone with some porosity. Radii & ulnae were affected along the shaft surfaces with the left more seve…	0
		2	10	56		Joints	Osteoarthritis	Osteoarthritis	Bilateral osteoarthritis of the hips, with eburnation of the femoral heads & acetabulae. The right femoral head was grossly distorted with a 'mushroom' deformity to the head shape being flattened with a reduced neck length. The right acetabulae was also more affected than the left with Grade 3 osteophytic marginal lipping and subchondral pitting that was observed in both acetabulae.Possible that …
		2	10	56		Other	Blood Disorders	Cribra orbitalia left	0
		2	10	56		Other	Blood Disorders	Cribra orbitalia right	0
		2	10	56		Trauma	Accidental	Healed fracture	Healed fracture of the left humerus & fibula. The left humerus was fractured mid shaft (spiral) with a well remodelled callus and no indication of infection, suggesting a closed fracture. The alignment of the bone was poor with aposition of the fractured bones & causing a reduction to the length, 335mm compared to 350mm for the right.The joint surfaces were not badly affected & only had slight DJ…
		2	10	56		Trauma	Interpersonal Violence	Blunt force trauma (incl depressed cranial fracture) healed	Multiple blunt force trauma to the skull, minor & major.Two thumblike depressions on the right frontal bone, one on the right parietal towards the posterior aspect and an elongated area of depression on the saggital suture sperior to the parietal foramen. None had radiating fracture lines or any indication of infection. The most significant affected area was the right frontal & pareital with what…
		2	10	56		Trauma	Surgical Intervention	Trepanation	Possible combination of 'scrapped' & trephine trepanation of the right frontal & parietal to relieve pressure in association with two blunt force traumas that were then interconnected.The edges to the depressions were graduated with the bone becoming thinner towards the evental opening of the skull bone. The smaller of the two interconnecting depressions was deeper with more thickened edges compa…
		4	11	57		Metabolic	Vitamin D Deficiency	Other (Metabolic - Vitamin D Deficiency)	A bowed appearacne to the fibulae, that was more pronounced in the left fibula. Possibly a result of a metabolic disorder or non plastic bending. The tibiae and femora did not appear to be similarly affected.
		4	11	57		Other	Blood Disorders	Cribra orbitalia left	9
		4	11	57		Other	Blood Disorders	Cribra orbitalia right	9
		4	11	57		Other	Miscellaneous	Dental	Left mandibualr 1st molar sectioned by Ivanhoe. Very poor preservation of the dental enamel with post mortem fracturing & generally degradation of the bone and teeth making identification for some teeth very difficult.	0
		1	10	58		Infectious	Non-Specific Infection	Non-specific periostitis	Non specific periosteal reaction (healed) of the tibiae with remodelled striae and smooth plaques of remodelled bone on the lateral shafts of the tibiae.
		1	10	58		Joints	Other	Ankylosis	Ankylosis of the left tibia & fibula at distal tibiofibula joint. There was smooth bony bridging across the two bones on the posterior aspect causing the fusion. On the anterior aspect there was some corrosion material that had adhered to the anterior aspect of the bones. The left tibia was broken PM at the distal end. The cause of the ankylosis could have been traumatic but there were no observa…
		1	10	58		Neoplastic	Bone Tissue	Osteoma (including button osteoma)	Button osteoma.Small smooth circular raised area of bone on the left frontal bone inferior to the temporal line. Measurements 5.9mm x 7.3mm
		1	10	58		Other	Blood Disorders	Cribra orbitalia left	0
		1	10	58		Other	Blood Disorders	Cribra orbitalia right	0
		1	10	58		Other	General comments	General pathology comments	Extensive ossification of the costal cartilage causing the rib ends to all merge at the sternal ends becoming one bony mass. Manubro costal fusion of the left 1st rib. The sacoiliac joints had osteophytic outgrowths that may at a later stage caused bony bridging and eventual ankylosis of the joints.Enthesopathies Femora 1.Femoral neck iliofemoral ligament.2.Lesser trochanter psoas major & iliacus…	3
		1	10	58		Other	Miscellaneous	Dental	Teeth sectioned right mandibular 2nd premolar, 1st molar and 3rd molar. Note to say 1st and 3rd molar were extracted.
		1	10	59		Infectious	Non-Specific Infection	Non-specific periostitis	Non specific periosteal reaction (healed) of the right tibia distal 1/3 on the lateral surface with remodelled striae and porosity.
		1	10	59		Other	Blood Disorders	Cribra orbitalia left	0
		1	10	59		Other	Blood Disorders	Cribra orbitalia right	0
		1	10	59		Other	Miscellaneous	Dental	Teeth sectioned left mandibular 1st molar, right 3rd molar,right maxillary 2nd premolar.
		1	7	60		Congenital	Spinal Disorders	Other (Congenital-Spinal Disorders)	The 1st sacral vertebra of the sacrum was incompletely fused on the left sacral ala. A probable developmental error as there was also an anterior cleft betweenS1 and S2 and on the posterior aspect hiatus of the sacral vertebrae & cleft of arch of S1. Not possible to add a code into tvertebral anomalies as already a code at the defect interface. The depressions either side of the lateral sacral cr…
		1	7	60		Other	Blood Disorders	Cribra orbitalia left	0
		1	7	60		Other	Blood Disorders	Cribra orbitalia right	0
		1	7	61		Other	Blood Disorders	Cribra orbitalia left	1
		1	7	61		Other	Blood Disorders	Cribra orbitalia right	1
		1	7	61		Other	Miscellaneous	Dental	Right 1st mandibular molar sectioned by J E Bowman. Note hand written on envelopes from Bailey's Hotel 1965 to say that the left maxillary premolar had an amalgam filling with silver that was analysed at Glasgow Dental Hospital. Notes from Scheurer and Black record that the filling was found to be a pure silver filling, not from a coin of the period (Warren Harvey ms) and was replaced by a modern…	1
		4	8	62		Infectious	Non-Specific Infection	Non-specific periostitis	Small raised area of smooth remodelled bone 12.4mm x 3.1mm on the left tibia on the lateral shaft surface in the proximal to mid 1/3.Some fine remodelled striae on the shaft surface inferior to the raised area,indicating a healed non specific infection.
		4	8	62		Metabolic	Vitamin D Deficiency	Other (Metabolic - Vitamin D Deficiency)	Slight bowing of the fibulae more pronounced on the left side, ?metabolic or non plastic bending. Post mortem damage to the proximal end sof the fibulae. The femora and tibiae were not similarly affected.
		4	8	62		Other	Blood Disorders	Cribra orbitalia left	0
		4	8	62		Other	Blood Disorders	Cribra orbitalia right	0
		4	8	62		Other	General comments	General pathology comments	Asymmetry of the long bones. Enthesopathies on the posterior proximal aspect of the femora for Gluteus maximus. Both the clavicles at the acromial ends appeared to have a more flattened appearance.	2
		4	8	62		Other	Miscellaneous	Dental	Tooth extracted and sectioned by Ivanhoe, maxiallry left 3rd molar. Some post mortem fracturing to the enamel of the teeth, particularly the maxillary teeth.	0
		4	8	62		Trauma	Surgical Intervention	Other (Trauma - Surgical Intervention)	Post mortem autopsy cut to the skull with the removal of the cranium cut with the cut probably starting from the frontal bone and going towards the occipital with what appeared to be the break point at the occipital junction. There were incision marks on the sides of the skull where it would appear as though several cuts were attempted but overal the cut was relatively uniform with clean cut line…	0
		5	8	63		Infectious	Non-Specific Infection	Non-specific periostitis	Sinusitis (healed) of the left and right maxillary sinus with the right side more severely affected. There was remodelled striated bone sititng on the bone surface of the left & right side with the right side more noticeable & also with one prominent smooth raised area of bone at the anterior internal aspect.
		5	8	63		Joints	Other	Other (Joints - Miscellaneous)	Although some PM damage to the sacrum and pelves there appeared on the posterior aspect of the sacrum (more noticeable on the left side) pseudo facets that articulated with the pelves at the inferior demiface of the auricular surface. The left pseudo facet when placed in articulation with the pelvis had the appearance of bony bridging that may have led to eventual ankylosis. The right side appear…
		5	8	63		Metabolic	Vitamin D Deficiency	Other (Metabolic - Vitamin D Deficiency)	Marked bowed appeareance to the left fibula, prounced anterior posteriorly in the proximal - mid shaft section. The right side was slightly bowed but not nearly as marked in comparison to the left. ?Metabolic from a deficiency or ?non plastic bending.The femora and tibae did not appear to be similarly affected. There was also asymmetry to the fiblae length with the left shorter than the right. Po…
		5	8	63		Other	Blood Disorders	Cribra orbitalia left	9
		5	8	63		Other	Blood Disorders	Cribra orbitalia right	0
		5	8	63		Other	General comments	General pathology comments	Possible deformity of the ribs, ?corset wearing with one left rib appearing particualry misahpen with the angle altered from the normal curve and the shaft being bent in appearance, having been made ? malleable by a process.. It was difficult to assess if the alteration was post mortem change or a pathological process as the skeleton of this female had been considerably damged post mortem. The ch…	1
		1	9	64		Other	Blood Disorders	Cribra orbitalia left	0
		1	9	64		Other	Blood Disorders	Cribra orbitalia right	9
		1	9	64		Other	General comments	General pathology comments	The 1st sacral vertebra sloped towards the left aspect when viewed anteriorly. When the lumbar L5 was articulated the lumbar vertebra when articulated with the apophyseal facets had less contact between the centrums of L5 and S1 giving the appearacne of the vertebra sitting further back. The L5 also appeared slightly wedged laterally.
		1	9	64		Other	Miscellaneous	Dental	Teeth stained brown from ?process of decay/soft tissue remains. The right mandibular 1st premolar had a diamond shape wear facet on the occlusal/buccal surface and the anterior mandibualr teeth had wear facets on their oclusal surfaces,?useof teeth as tool. When the mandible was articualted with the skull there was an overbite, the lingaul surface of the opposing lingual surface o fthe maxilla di…
		1	9	64		Trauma	Interpersonal Violence	Blunt force trauma (incl depressed cranial fracture) healed	Possible blunt force trauama (depressed fracture) of the skull observed by a thumblike depression on the sagittal suture just superior to lambda. There was no indication of radiating fractures or infection and no discernable change evident in the corresponding area of the endocranial surface.
		1	9	64		Trauma	Surgical Intervention	Other (Trauma - Surgical Intervention)	Post mortem autopsy cut of the skull with the removal of the cranium, craniometry. The line of the cut was clean and relatively even, probably starting at the frontal and working back to the parietal and occipital. There was a small 'break point' area at the back of the skull where on the cut surface edge there was indication of several cut lines. The two halves fitted well together without there…
		1	8	65		Congenital	Miscellaneous	Other (Miscellaneous)	Tentative indication of a congenital/developmental change associated with the articulation and alignement of the mandilble. When the mandible was articualted with the skull it appeared as though there may have been some indication of malalignment on the left side, possibly developmental/congenital. The mandible was damaged on the left ramus for the TMJ but when placed in the left side TMJ of the …
		1	8	65		Infectious	Non-Specific Infection	Non-specific periostitis	Non specific periosteal infection (healed). Small area of remodelled striae on the medial shaft surface of the left tibia at the proximal end.
		1	8	65		Joints	Osteoarthritis	Osteoarthritis	The plantar surface of the articulating head of the left 1st metatarsal had Grdae 2 marginal osetophytic lipping, subchondral cysing and a small area of eburnation on the superior/anterior aspect of the head. The right metatarsal was not similarly affected.
		1	8	65		Other	Blood Disorders	Cribra orbitalia left	9
		1	8	65		Other	Blood Disorders	Cribra orbitalia right	9
		1	8	65		Other	General comments	General pathology comments	Xyphoid fused to the sternum.
		1	8	65		Other	Miscellaneous	Dental	Post mortem fracturing and damage to the enamel ofthe mandibular teeth, particularly affecting the anterior teeth.	0
		5	10	66		Joints	Other	Other (Joints - Miscellaneous)	DJD of the joints in the left and right carpals and metacarpals, most notably the the right 1st metacarpal for articualtion with the trapezium with Grade 2 marginal lipping.
		5	10	66		Other	Blood Disorders	Cribra orbitalia left	0
		5	10	66		Other	Blood Disorders	Cribra orbitalia right	0
		5	10	66		Other	General comments	General pathology comments	Fusion of the xyphoid process to the strenum. Enthesopathies:-1. Humerii distal end lateral epicondyle Common extensor origin and left humerus medial epicondye Common flexor origin. 2.Right ulna olecranon Triceps (pronounced). 3. Pelves iliac crest External Oblique, more pronounced on the left pelvis.4. Femora posterior surface proximal end Gluteus maximus. The mandible from the loss of the teeth…	2
		1	7	67		Infectious	Non-Specific Infection	Non-specific periostitis	Sinusitis of the left and right maxilla, with an increase in porosity and some remodelling of bone (healed) causing an irregular surface.
		1	7	67		Other	Blood Disorders	Cribra orbitalia left	0
		1	7	67		Other	Blood Disorders	Cribra orbitalia right	0
		1	7	67		Other	General comments	General pathology comments	The inferior surface L6 and corresponding superior surface of the 1st sacral vertebra S1 two deep depressions (not schmorl's nodes). Possibly associated with change in load bearing and placing pressure on the discs.Deep impressions of meningeal vessels on the endocranial surface oif the skull and the internal sagittal suture apeared particularly pronounced.	2
		1	8	68		Circulatory	Osteonecroses	Idiopathic osteonecrosis	Bilateral changes to the humerii heads most consisitent with idiopathic osteonecrosis & very similar in appearance to a 'slipped femoral capital epiphysis'.The articulating surface area of the humeral heads appeared 'slipped' ,were deflected inferiorly & flattened with an irregular & coarse feeling to the joint surface.The glenoid cavity of the right scapula had a similar irregular & coarse surfa…	1
		1	8	68		Infectious	Non-Specific Infection	Non-specific periostitis	Both tibiae had non specific periosteal reaction (healed) more severe on the right side. The affected areas of both tibiae were the medial and lateral shaft surfaces with remodelled striated bone and increased porosity. The right tibia was more affected than the left with the remodelled striae being more pronounced and covering more of the shaft surfaces. Within the concavity (lateral shaft aspec…	2
		1	8	68		Other	Blood Disorders	Cribra orbitalia left	0
		1	8	68		Other	Blood Disorders	Cribra orbitalia right	1
		1	8	68		Other	General comments	General pathology comments	Robust inidividual with asymmetry of the long bones, most noticeable in the humerii, affected by pathological change. The tibiae in the proximal to mid shaft area were 'pinched' and appeared to have a depression/concavity to this area of the shaft but with no visible pathological reason for this change, ?developmental or load bearing. The femora at the proximal area were flattened medio-laterally…	2
		1	8	68		Other	Miscellaneous	Dental	Teeth sectioned by Ivanhoe Right mandibular 1st molar & right 2nd premolar and right maxillary 1st molar.
		5	8	69		Congenital	Spinal Disorders	Other (Congenital-Spinal Disorders)	Slight lateral wedging to the right sideof the lumbar vertebare, L1 & L2.
		5	8	69		Infectious	Non-Specific Infection	Non-specific periostitis	Non specific periosteal reaction (healed) of the left femur.The left femur mid shaft on the medial surface had an area of striated remodelled bone. Increased porosity & infection on the right side of the mandible (buccal surface) in the area inferior to the premolars that were affected by carious decay.
		5	8	69		Joints	Other	Other (Joints - Miscellaneous)	The ala wings of the sacrum at the superior aspect had small bony extensions, more noticeable on the right side that may have eventaullt led to ankylosis of the sacoriliac joint.
		5	8	69		Other	Blood Disorders	Cribra orbitalia left	0
		5	8	69		Other	Blood Disorders	Cribra orbitalia right	0
		5	8	69		Other	General comments	General pathology comments	Asymmetry of the long bones. Atlas vertebra cleft in the foramina on the right transerves process.
		5	8	69		Other	Miscellaneous	Dental	Teeth sectioned by Ivanhoe, right maxillary 1st & 3rd molar and mandibular right second premolar. The enamel was also damaged post mortem on the maxillary left dentition.
		1	7	70		Infectious	Specific Infection	Treponematosis (Treponema sp.)	Probable treponemal infection, venereal syphilis from lesion distribution.Clavicles acromial end/posterior surface increased porosity.Manubrium on the anterior & posterior surface both active & healed periosteal reaction, with fine microporosity & remodelled areas of bone. Radii infection at the proximal ends around the radial necks with fine porosity & new bone sitting on the cortical surface of…
		1	7	70		Other	Blood Disorders	Cribra orbitalia left	4
		1	7	70		Other	Blood Disorders	Cribra orbitalia right	3
		1	7	70		Other	General comments	General pathology comments	Although the mandible was glued together following a break line that may possibly have been as a consequence of the 'kick' back from the pistol firing in the mouth, there did appear to be possibly an asymmetry of the ramii.The left ramus appeared higher and more developed with a broader articular surface. However, the appearance may be exacerbated and skewed due to the break line and glued parts.
		1	7	70		Other	Miscellaneous	Dental	Maxillae and mandible glued together.
		1	7	70		Trauma	Interpersonal Violence	Projectile injury	Suicide death of individual by gun shot (inquest & news paper notices) through mouth causing trauma to the maxillary palate & skull with bullet hole. The entry of the bullet was through the palate of the maxillae mid line & exited through the left parietal bone. There was a single radiating fracture line eminating from the skull exit wound.The entry wound of the bullet produced a circular outline…
		1	10	71		Infectious	Non-Specific Infection	Non-specific periostitis	Non specific perisoteal reaction (active) of the right ulna at the proximal end with increased porosity on the medial aspect & just inferior to the radial notch. The joint surface was not affected. Possible that could be a mix of bones as this individual was originally boxed with SB70 and they had similar bone changes of the lower arms.
		1	10	71		Joints	Osteoarthritis	Osteoarthritis	Osteoarthritis of the head of the left 1st metatarsal. There was Grade 2 osteopyhtic lipping of the head with subchondral cysting and eburnation of the superior aspect of the head. The right 1st metatarsal was not affected.
		1	10	71		Joints	Other	Diffuse idiopathic skeletal hyperostosis (DISH)	Diffuse Idiopathic Skeletal Hyperostosis affecting the thoracic vertebrae with florid ostoephytic lipping evident from Th4 & with fusion on the right side of the vertebare from Th6- Th9 and Th10 to Th11 with a bony bridge (syndesmophyte) also evident on theleft side of the centrum. The apophyseal joints were not affected, fsuon was on the right side with disc space integrity maintained. The spino…
		1	10	71		Joints	Other	Other (Joints - Miscellaneous)	The anterior body of the cervical vertebra C2 there was an oval area of bone sitting on the anterior aspect that in appearance looked like a pseudo facet.
		1	10	71		Other	Blood Disorders	Cribra orbitalia left	0
		1	10	71		Other	Blood Disorders	Cribra orbitalia right	0
		1	10	71		Other	General comments	General pathology comments	Pronouced area on the posterior surface of the left radius in the area of the dorsal tubercle. Robust/stocky appearance of the femora. Enthesopathies 1. Right pelvis ilaic crest External oblique. 2. Femora anterior surface femoral necks - intertrochanteric line Iliofemoral ligament. Left calcaneus on the plantar surface lipping evident n the area of Plantaris. Skull - short transverse line on the…	3
		1	10	71		Trauma	Accidental	Healed fracture	Well healed but misaligned fracture of the left humerus affecting the proximal to mid shaft. The left humerus had a comminuted fracture that had healed remodelled surfaces and no indication of secondary infection. The joint surfaces were not markedly affected as a a secondary consequence with only marginal osteophytic lipping observed. The length of the left humerus was reduced at 296mm compared …	2
		5	7	72		Other	Blood Disorders	Cribra orbitalia left	4
		5	7	72		Other	Blood Disorders	Cribra orbitalia right	4
		5	7	72		Other	General comments	General pathology comments	Asymmetry of long bones.
		5	7	72		Other	Miscellaneous	Dental	Teeth sectioned by Ivanhoe and upper central maxilary incisor removed by Bowman 9/4/92. Teeth sectioned maxillary left 3rd and 1st molar and right mandibular 3rd molar. The right 1st maxiallry molar had damaged enamel with the occlusla surface enamel broken leavnig a jagged, irregular surface but observable in the middle of the tooth was a small circular area (regular outline) that was grey in co…
		1	8	73		Other	Blood Disorders	Cribra orbitalia left	1
		1	8	73		Other	Blood Disorders	Cribra orbitalia right	0
		1	8	73		Other	General comments	General pathology comments	Asymmetry of the tibiae
		1	8	73		Other	Miscellaneous	Dental	Teeth glued in and in the maxilla on the left side would appear that the right mandibular canine has been glued into the socket for the left maxillary canine. Post mortem damage to the enamel surface of the teeth causing fracturing to the enamel and exacerbating dental pathology.
		5	8	74		Congenital	Spinal Disorders	Scoliosis	Severe scoliosis affecting the thoracic vertebrae producing an 'S' shape curve with fusion of the vertebral archaes.Llumbar vertebrae lateral wedging of the centrums & deformation of the superior facets. Curvature of the thoracic vertebrae started at Th4 through to Th11, with fusion of the vertebral arches from Th7 to Th11 with fusion of a left rib to Th7 & fusion of two right ribs to Th5 & Th6. …
		5	8	74		Other	Blood Disorders	Cribra orbitalia left	0
		5	8	74		Other	Blood Disorders	Cribra orbitalia right	9
		5	8	74		Other	General comments	General pathology comments	Gracile leg bones, possibly linked to the severe scoliosis, congenital condition and potential diminshed use of the legs.
		1	7	75		Other	Blood Disorders	Cribra orbitalia left	0
		1	7	75		Other	Blood Disorders	Cribra orbitalia right	0
		1	7	75		Other	General comments	General pathology comments	A young adult and still possible to see the fusion lines and fusion in progress in parts of the skeleton.
		1	7	75		Other	Miscellaneous	Dental	Teeth sectioned by Ivanhoe maxillary right 1st molar and mandibular left 2nd premolar. Note with teeth saying 3rd molar extracted & removed to Guys 24/04/91. There was a 3rd maxillary molar sectioned and with 2 yellow stained slides and this is the 3rd molar that was extracted & sectioned as the left maxillary molar in situ & not fully erupted. Fracturing to the enamel of the anterior mandibular …
		5	10	76		Infectious	Non-Specific Infection	Non-specific periostitis	Due to post mortem damage to the skull it was possible to view internally into the skull and endocranial surface. The right Greater Wing of the sphenoid had an area of increased porosity (adjacent to the basisphenoid) that was not similarly matched on the left side. This area of the skeleton can be affected by the changes associated with scurvy but the changes were not of fine woven bone sitting …
		5	10	76		Joints	Osteoarthritis	Osteoarthritis	Osteoarthritis of the rib facets, with marginal lipping of the facets and small areas of eburnation on some of the left & right facets.
		5	10	76		Joints	Other	Other (Joints - Miscellaneous)	Degenerative joint disease of the articualr heads of the left and right 1st metatarsals. with Grade marginal osteophytic lipping.
		5	10	76		Neoplastic	Neoplastic General	Bone cysts	Possible cyst cavity formation in the area of the left first pelvic sacral foramen or possible enlargement of the first pelvic sacral foramen, ?developmental. The affected area had smooth edges & the size of the foramen was increased by at least three times, allowing visibility into the sacral body that had a smooth internal surface.
		5	10	76		Other	Blood Disorders	Cribra orbitalia left	0
		5	10	76		Other	Blood Disorders	Cribra orbitalia right	0
		5	10	76		Other	General comments	General pathology comments	Humerii appeared to be flattened medio-laterally, casuing the appearance of s deflection to the curvature of the humerii. Enthesopathies: 1.Femoora Greater trochanter Gluteus minimus, posterior surface Gluteus maximus. 2.Calcanea Tendo calcaneus (Achilles tendon). Non metric trait on the occipital bone right side foramen inferior to the right mastoid.	2
		5	10	76		Other	Miscellaneous	Dental	Edentulous in the mandible and maxillae
		5	10	76		Other	Miscellaneous	Hyperostosis frontalis interna	Due to post mortem damage to the skull it was possible to view internally into the skull & the endocranial surface of the frontal bone. The forntal bone had an undualting bone surface with folds of bone that were consisitent with the changes observed in Hyperostosis Frontalis Interna (HFI). From the degree of the change it would appear to be Type2/3
		5	7	77		Other	Blood Disorders	Cribra orbitalia left	9
		5	7	77		Other	Blood Disorders	Cribra orbitalia right	9
		5	7	77		Other	General comments	General pathology comments	A young adult still possible to see fusion lines and areas of skeleton still in process of fusing. Anterior surface of the sacral vertebrae areas of bone that appeared not to be smooth but to have 'open' areas with 'struts' of bone visible. Possibly within the normal variation but was observed on the anterior of all the sacral vertebra apart from S1 and may be an indication of a possible disease …	1
		1	10	78		Other	Blood Disorders	Cribra orbitalia left	0
		1	10	78		Other	Blood Disorders	Cribra orbitalia right	0
		1	10	78		Other	General comments	General pathology comments	Enthesopathies:-1. Femora posterior surface Gluteus maximus, right femur Greater trochanter Gluteus minimus.
		1	10	78		Other	Miscellaneous	Dental	Double root of the right mandibular canine and right maxillary 1st premolar.
		1	10	79		Joints	Other	Diffuse idiopathic skeletal hyperostosis (DISH)	Probable indication of Diffuse Idiopathic Skeletal Hyperostosis (DISH) observed with the pronounced osteophytic lipping of the vertebrae & fusion on the right side between the thoracic vertebrae Th8 & Th9. The fusion was between the centrum leaving the disk space and not fusing the apophyseal joints.Others may have been fused, Th4 & Th5, but were damaged PM and thus separated, or were in the stag…
		1	10	79		Joints	Other	Other (Joints - Miscellaneous)	Degenerative joint changes in the left and right tarsal & metatarsals. The osteophytic lipping was florid with the most pronounced observed in the left & right tlaus and navicualr with Grade 2 ostoephytic lipping. The proximal articular heads of the 1st metatarsals had Grade 2 marginal osteophytic lipping & subchondral cysting. The remaining metarsals had osteophytic lipping of the facets between…
		1	10	79		Other	Blood Disorders	Cribra orbitalia left	9
		1	10	79		Other	Blood Disorders	Cribra orbitalia right	0
		1	10	79		Other	General comments	General pathology comments	Marked muscle attachments probably in association woth the changes lionked to DISH, enthesopathies:- 1.Right humerus Lateral head of triceps and medial head of triceps.2.Pelves Iliac crest External oblique and ischiums Semimembranosus..3.Femora Linea aspera marked.3.Tibiae posterior surface Soleus.4.Calcanea Tendo calcaneus (Achilles tendon). The skull was damaged on both surfaces PM but at the a…	2
		5	8	80		Other	Blood Disorders	Cribra orbitalia left	9
		5	8	80		Other	Blood Disorders	Cribra orbitalia right	9
		1	8	81		Other	Blood Disorders	Cribra orbitalia left	0
		1	8	81		Other	Blood Disorders	Cribra orbitalia right	0
		1	8	81		Other	General comments	General pathology comments	Slight curvature to the fibulae with the proximal head of the left more noticeably deflected. Deep concavity of the lateral shafts of the tibiae, but nothing appeared pathological.Thoracic vertebra Th12 & lumbar vertebra L1 enlenlarged inferior facet the right side for Th12 and left for L1. Non metric parietal foramen listed but ther were 4 other foramen present with two on each side of the sagit…	2
		4	11	82		Other	Blood Disorders	Cribra orbitalia left	9
		4	11	82		Other	Blood Disorders	Cribra orbitalia right	0
		5	10	83		Infectious	Non-Specific Infection	Non-specific periostitis	Non specific periosteal reaction of the tibiae. The medial shaft surfaces had patches of striated remodelled bone with the right tibia mid shaft having an area of more finely striated bone.
		5	10	83		Joints	Other	Rotator cuff disease	Bilateral rotator cuff disease with pathological changes affecting the Greater and Lesser tubercle of the humerii in association with the muscle attachments for Supraspinatus and Subscapularis. The affected areas had an irregular & uneven surface with subschondral cysts & ostoephytic lipping. In association with the rotator cuff disease, there was an area on the superior aspect of the Greater tub…
		5	10	83		Other	Blood Disorders	Cribra orbitalia left	0
		5	10	83		Other	Blood Disorders	Cribra orbitalia right	0
		5	10	83		Other	General comments	General pathology comments	Marked muscle attachments throughout the post cranial skeleton. Enthesopathies 1.Humerii Pectoralis major & Teres major, lateral & medial epicondyle Common extensor origin and Common flexor origin. 2.Radii tuberosity - Biceps. 3. Ulnae Olecranon Triceps. 4.Pelves iliac crest External oblique, iscium semimembranosus, semitendinosus and long head of biceps, Adductor magnus. 5.Femora Greater trochan…	2
		5	10	83		Other	Miscellaneous	Dental	Edetulous
		5	10	83		Trauma	Accidental	Subluxation (full or partial)	Possible partial dislcoation of the left tempromandibular joint. There was a reduction in the length of the left side of the mandible that may have been associated/cause of the changes oberved. The mandibular left ramus head was altered in shape comparatively to the right beign reduced in size, more circular in shape & with a step like appearance at the medial aspect. The left TMJ joint of the sk…
		1	10	84		Infectious	Non-Specific Infection	Non-specific periostitis	Left tibia medial malleolus on the medial aspect area of non specific periosteal reaction with striated bone and porosity.
		1	10	84		Other	Blood Disorders	Cribra orbitalia left	0
		1	10	84		Other	Blood Disorders	Cribra orbitalia right	0
		1	10	84		Other	General comments	General pathology comments	Enthesopathies:- 1.Humerii Deltoid.2.Scapulae corocoid process attachment for Trapezoid ligament & Conoid ligament.3.Pelves Iliac crest External oblique and left pelvis Anterior superior iliac spine, Inguinal ligament. Both pelves also had areas of coarse bone possibly in association with Obturator internus.4.Femora Gretaer trochanter Gluteus minimus, Lesser trochaneter Psoas and iliacus, Iliofem…	3
		1	10	85		Joints	Osteoarthritis	Osteoarthritis	Osteoarthritis of the right 1st metatarsal with Grade 3 osteophytic lipping of the articular head with area of eburnation on the mid articular line on the plantar surface.
		1	10	85		Joints	Other	Ankylosis	Ankylosis of the pubic bones on the dorsal surface with a smooth bridge of bone at the superior aspect, like a belt buckle in appearance.Post mortem damage to the pevles and sacrum but osteophytic lipping at the superior aspect of the right sacroiliac joint appeared as though it had been fused but broken post mortem.
		1	10	85		Joints	Other	Diffuse idiopathic skeletal hyperostosis (DISH)	Diffuse Idiopathic Skeletal Hyperostosis affecting all the thoracic vertebrae with fusion on the right hand side of the centrums, no apophyseal fusion and disk space integrity. Ankylosis of the left ribs to Thoracic vetebrae Th7 & Th8. Fusion of the upper three thoracic vertebrae with fusion on the right and left side of the centrum & lower thoracic vertebrae Th11 to Th12 on the right and left si…
		1	10	85		Joints	Other	Other (Joints - Miscellaneous)	Osteophytic lipping of the tarsal bones. The lesser trochanter of the left humerus had an area of depression to it and lipping, possibly invovling muscle attachement for Subscapularis and rotator cuff association - that may be linked with the osteoarthritis of the left shoulder.
		1	10	85		Other	Blood Disorders	Cribra orbitalia left	0
		1	10	85		Other	Blood Disorders	Cribra orbitalia right	0
		1	10	85		Other	General comments	General pathology comments	Very pronounced muscle attachments throughout the skeleton. Enthesopathies:-1.Humerii Deltoid & left humerus lateral epicondyle Common extensor origin.2.Pelves iliac crest, very ponounced External oblique.3.Femora Lesser trochanter Psoas and iliacus, posterior surface Gluteus maximus. Left femur Greater trochanter Gluteus minimus.4. Patellae Rectus femoris.5.Tibiae Soleus
		1	10	85		Other	Miscellaneous	Dental	Mandible glued together so not all measurements possible. The area of the maxilla for the left 1st molar was remodelled as tooth lost AM but on closer inspection the roots of the molar were still visilbe in the bone.Not possibel to ascertain of lost duue to caries or wear.	0
		1	10	85		Trauma	Accidental	Healed fracture	?Right rib shaft with healed rib fracture, remodelled callus but irregular surface on the visceral side. Post mortem damage to the rib so not complete.
		1	10	86		Circulatory	Osteoarthropathy	Other (Circulatory-Osteoarthropathy)	The right calcaneus & right navicular had changes indicative of the early stages of tarsal coalition. With irregular surface & cysting of the superior aspects of the anterior calcaneal facet & associated articualtion of the navicular.The left tarsal bones were not similarly affected.
		1	10	86		Congenital	Spinal Disorders	Scoliosis	Curvature of the vertebrae affecting thoracic vertebrae, most prominent curvature from Th4 to Th8,Th10 to Th12, with lateral wedging & distortion of the vertebrae & the curvature going from left to right.The centrums of the more markedly affected vertebrae were distorted in their shape with a pointed bony lip & the facets being affected with a combination of diminshed and enlarged apophyseal face…
		1	10	86		Other	Blood Disorders	Cribra orbitalia left	0
		1	10	86		Other	Blood Disorders	Cribra orbitalia right	0
		1	10	86		Other	General comments	General pathology comments	Enthesopathies:-1. Pelves iliac crest External oblique. 2.Femora posterior surface Gluteus maximus, Lesser trochanter Psoas major & iliacus. 3. Tibiae Soleus.3.Patellae anterior surface Rectus femoris. Possibly that the marked muscle attachments in the pelves & legs were linked to the scoliosis of the vertebrae.Asymmetry of the long bones.
		1	10	86		Other	Miscellaneous	Dental	Tooth sectioned by Ivanhoe, right 1st mandibular molar
		1	11	87		Circulatory	Osteochondroses	Osteochondritis dissicans	Bilateral osteochondritis of the left and right talus. Perhaps uncharacteristically of a convex surface but the superior/medial aspect of the talocrual artiuclation had anosteochondritis defect, withthe right having a small rounded hole and the left a larger area affected (11.1mm x 9.9.3mm) with the piece of bone reattached but producing an irregular but smooth edged surface.
		1	11	87		Circulatory	Osteochondroses	Other (Circulatory-Osteochondroses)	Bilateral osteochondritis of the left and right talus. Perhaps uncharacteristically of a convex surface but the superior/medial aspect of the talocrual artiuclation had anosteochondritis defect, withthe right having a small rounded hole and the left a larger area affected (11.1mm x 9.9.3mm) with the piece of bone reattached but producing an irregular but smooth edged surface.	0
		1	11	87		Joints	Other	Other (Joints - Miscellaneous)	The left talus had a build up of bone at the neck and a step like appearance to the articular head with the navicular.The left side was not similarly affected and there were no other joint changes ot he tarsal bones.The talocrual joints of the the tibiae were affected in terms of the joint surfaces but the shape of the articular area was different between the left and right with the left having a…
		1	11	87		Other	Blood Disorders	Cribra orbitalia left	0
		1	11	87		Other	Blood Disorders	Cribra orbitalia right	0
		1	11	87		Other	Miscellaneous	Dental	Teteh section by Ivanhoe, left maxillary second premolar and left 1st molar and mandibular left 3rd molar.The maxiallry canines and right lateral incisor on the lingual aspect of the enamel had folded appearance & cusp like projections.The 2nd mandibular molars were also very heavily worn.
		5	10	88		Infectious	Non-Specific Infection	Non-specific periostitis	Non specific periosteal reaction (healed) of the tibiae. The tibiae on the medial shaft surface were affected along the whole shaft lengths had an irregular and coarse surface. There was remodelled striated bone, porosity and areas of raised bone producing the uneven bone surface suggesting possible episodes of infection from the layers of affected bone.The lateral shaft surfaces were not affecte…	2
		5	10	88		Other	Blood Disorders	Cribra orbitalia left	0
		5	10	88		Other	Blood Disorders	Cribra orbitalia right	9
		5	10	88		Other	General comments	General pathology comments	Asymmetry of the long bones. Enthesopathies:-1.Femora posterior surface Gluteus maximus, femoral neck Iliofemoral ligament. 2.Tibiae Soleus.3.Calcanea Tendo calcaneus (Achilles tendon)	2
		5	10	88		Other	Miscellaneous	Dental	Very severe wear to the three teeth present, with a possible indication of an overbite with the the scooped wear on the buccal surface of the left mandibular canine. The rotated 1st premolar was very heavily worn with a deep scoop & complete loss of one of the cusps on the surface that was facing to the medial aspect of the canine.
		5	10	89		Congenital	Spinal Disorders	Other (Congenital-Spinal Disorders)	Non union of the spinous processes of the 2nd cervical vertebra producing a very narrow cleft.
		5	10	89		Joints	Other	Diffuse idiopathic skeletal hyperostosis (DISH)	Diffuse Idiopathic Skeletal Hyperostosis affecting the thoracic vertebrae with 'candlewax' fusion on the right side of the vertebrae with disk space integrity and no apophyseal involvement. Fusion between Th4 and Th5 and Th6 to TH12,some PM damaged had caused the fusion to be broken. The vertebra Th12 also had a bony bridge across the centrum on the left side.
		5	10	89		Joints	Other	Other (Joints - Miscellaneous)	Marginal osteophytic lipping (Grade 1) of the articuLar margins of the left and right metacarpals and right proximal phalanges.
		5	10	89		Other	Blood Disorders	Cribra orbitalia left	0
		5	10	89		Other	Blood Disorders	Cribra orbitalia right	0
		5	10	89		Other	General comments	General pathology comments	Asymmetry of the long bones. Marked muscle attachments in the upper and lower long bones, upper associated with ?fractured left humerus whilst some of the others may be linked to DISH. Enthesopathies:-1. Right humerus Pectoralis major & medial epicondyle Commom flexor origin. 2. Radii tuberosities Biceps.3.Pelves iliac crest External oblique, more prominent left pelvis. Ischail tuberosities Semim…
		5	10	89		Other	Miscellaneous	Dental	Edentulous maxillae and mandible, with resorbption of the mandible	2
		5	10	89		Trauma	Accidental	Healed fracture	Left humerus well healed oblique fracture in the proximal 1/3 of the shaft. The fracture area showed no indication of any secondary infection. There was a reduction in the length of the left humerus (323mm) compared to the right and although the alignment was good there was an overlap of the fracture site with the presence of a prominent bony protuding crest of bone. There were no marked joint ch…
		1	10	90		Joints	Other	Ankylosis	Bilateral ankylosis of the sacro iliac joints but the fused areas were damaged PM. The fusion of the joints was at the superior aspect with a smooth bony bridge fusing the pelves and sacrum.
		1	10	90		Joints	Other	Other (Joints - Miscellaneous)	Marginal osteophytic lipping, Grade 2 of the hand interphangel joints. Marginal osteophytic lipping, Grade 1 of the articualr head of the right 1st metatarsal.
		1	10	90		Other	Blood Disorders	Cribra orbitalia left	0
		1	10	90		Other	Blood Disorders	Cribra orbitalia right	0
		1	10	90		Other	General comments	General pathology comments	Marked muscle attachements, enthesopathies:-1.Clavicles Costoclavicular ligament. 2.Humerii Deltoid and Lesser tubercle Subscapularis..3.Pelves, ischium Semimembranosus, Semitendinosus and long head of biceps and Adductor magnus.4. Femora posterior surface Gluteus maximus. Left femur Greater trochanter Gluteus minimus and Lesser trochanter Psoas major & Iliacus, very pronounced smooth bony projec…
		1	10	90		Other	Miscellaneous	Dental	Edentulous maxillae, mandible missing PM.
		1	10	90		Trauma	Accidental	Healed fracture	Right rib fracture of the shaft in a lower rib. The fracture and callus was formed but not well remodelled indicating that the fracture had occured relatively recently before the individual died. The two fractured areas did appear to have been reunited with the callus bony formation connecting the two parts but there was PM damage causing the fractured parts to be in two separate parts.
		1	10	91		Congenital	Spinal Disorders	Other (Congenital-Spinal Disorders)	Slight wedging of the lumbar vertebrae and the spinous process of the 5th lumbar vertebra was deflected and with some distortion to the lamina. The spinous process on the superior aspect had a smooth oval bone formation that in appearance looked like a pseudo facet.The thoracic vertebrae were margianlly lipped and the 6th and 7th thoracic vertebrae did appear to be diminshed in height, which coul…
		1	10	91		Infectious	Other Infection	Other (Infectious - Miscellaneous)	Possible indication of infection observed in the vertebrae, notably the lumbar vertebrae and anterior surface of the sacrum ,S1.The vertebrae had marginal osteophytic lipping but there was what appeared an increase in porosity in the area of the centrums just inferiror to the lipping that in apearnce was most similar to a reactive response,?infection.The affected area was coarse and irregular in …
		1	10	91		Joints	Other	Ankylosis	Early indication of probable ankylosis of the right sacro iliac joint with bony extensions visible on the pelvis in the superior aspect of the auricualr surface and also in the corresponding area of the sacrum.
		1	10	91		Other	Blood Disorders	Cribra orbitalia left	9
		1	10	91		Other	Blood Disorders	Cribra orbitalia right	0
		1	10	91		Other	General comments	General pathology comments	Right and Left femur non metric trait Poirier's facet.
		1	10	92		Circulatory	Osteonecroses	Other (Circulatory-Osteonecroses)	ALTERNATIVE DIAGNOSIS:Possible slipped humeral epiphysis of the left humeral head producing an alteration to the angle of the humeral head with a superior/inferior deflection and a flattened appearance to the head.The right humerus was not affected.The length pf the humerus was shorter compared to the right at 318mm
		1	10	92		Congenital	Spinal Disorders	Other (Congenital-Spinal Disorders)	Possible congenital/developmental abnormilty. The sacrum was badly damaged PM but the first sacral vertebrae present was distorted with a deflection out of it's normal position. The body of S1 was deformed in its shape and sloped down towards the left aspect. It was not possible to establish if thre were any changes in the vertebrae has there were only a few present and those that were badly dama…
		1	10	92		Infectious	Non-Specific Infection	Non-specific osteitis	Possible osteitis of the the left scapula. The left scapula compared to the right was enlarged and swollen with a dense weight.The acromion was enlarged and thickened when compared to the right. There was PM surface damage but the actual surface of the scapula did not appear to be pathologically changed it was the enlargement and dense weight of the bone that was identifiable as pathological.The …
		1	10	92		Joints	Erosive Arthropathy	Gout	Possible indication of gout in the left 1st metatarsa with scooped rounded ?lesions on the medial para articular surface, possible caused by urate crystals.The right 1st metatarsal was not similarly affected.
		1	10	92		Joints	Osteoarthritis	Osteoarthritis	Bilateral osteoarthritis of the left and right 1st metatrasals. The articualr heads had osteophytic marginal lipping (Grade 2) with eburnation of the articualr surface, predominantly in the mid plantar surface area of the head and the left more severe than the right.
		1	10	92		Joints	Other	Ankylosis	Early indication of sacro iliac fusion with bony extension and beginning of bridging of the right and left saco iliac joints. The bony extensions were on the superior aspect of the pelves auricualr surface and corresponded to the bony changes of the sacrum.Some of these changes may have been exacerbated if there ws a congenital/developmental abnormailty in the spine causing there to tbe an abnorm…
		1	10	92		Other	Blood Disorders	Cribra orbitalia left	0
		1	10	92		Other	Blood Disorders	Cribra orbitalia right	0
		1	10	92		Other	General comments	General pathology comments	Right femur neck Poiriers facet. In appearance the facet straddled across the femoral neck but there was PM damage and loss of the femoral head so not possible to see if any associated changes with the head.The femora also appeared to be flattend medio laterally and the tibiae as observed in another individual from the crypt population had a very pronounced concavity to the lateral aspect of the …
		1	10	92		Trauma	Accidental	Fracture separation of epiphysis	Possible fracture separation of the epiphysis of the left humeral head with subsequent healing and union of the epiphyses but malaligned casuing an alteration in the normal angle of the humeral head.. There was PM damage to the humeral head but with comparison to the right the angle of the head was markedly altered with a deflection superior/inferior and with a flattening to the head. There was n…	0
		5	10	93		Congenital	Skull Malformation	Bathrocephaly	Praobable bathrocephaly with prominent occipital bunning, producing a step like appearance between the parietals and occipital bones
		5	10	93		Other	Blood Disorders	Cribra orbitalia left	0
		5	10	93		Other	Blood Disorders	Cribra orbitalia right	0
		5	10	93		Other	General comments	General pathology comments	Enthesopathies:- 1. Right humerus lateral epicondyle Common extensor origin.2.Pelves iliac crest, External oblique, 3.Right femur posterior surface Gluteus maximus.
		5	10	93		Other	Miscellaneous	Dental	Very heavily worn teeth, with the maxillary anterior teeth enamel completely worn away on the buccal surface.Maxillae glued together.
		1	10	94		Infectious	Non-Specific Infection	Non-specific periostitis	Non specific periosteal reaction (healed) with striae and porosity of the tibiae medial shaft surface at the proximal end.
		1	10	94		Joints	Osteoarthritis	Osteoarthritis	Osteoarthritis of the right rib facet for the 1st thoracic vertebrae and right 1st rib.The other rib facets although not eburnated were enlarged with osteophytic lipping.
		1	10	94		Joints	Other	Diffuse idiopathic skeletal hyperostosis (DISH)	Probabale indication of DISH - with fusion 'candlewax' type of the lower thoracic vertebrae on the right side of the centrum maintaining the disk space integrity.Some PM damage to some of the areas of fusion between Th7 to Th10 but it would appear that they were fused but broken. The thoracic vertebrae Th11 and Th12 were fused across the right side of the centrum. For all vertebrae there was no a…
		1	10	94		Other	Blood Disorders	Cribra orbitalia left	9
		1	10	94		Other	Blood Disorders	Cribra orbitalia right	4
		1	10	94		Other	General comments	General pathology comments	Asymmetry of leg bones, most noticeable in the tibiae. The humerii when placed anatomically at the distal end 'rolled' into the medial aspectresting on the medial condyle & deflecting the lateral condyle superiorly. Enthesopathies, very marked and pronounced, particularly the pelves and tibiae (left more).1.Pelves iliac crest External oblique, ischia Semimembranosus, Semitendinosus and long head …	2
		1	10	94		Other	Miscellaneous	Dental	Maxillae and mandible edentulous, maxillae glued together
		1	10	94		Trauma	Accidental	Soft tissue trauma (ossified haematoma/myostitis ossificans)	Probable soft tissue trauma, myostisis ossificans of the left tibia with a prominenet bony crest eminating from the attachement of Soleus.
		4	11	95		Other	Blood Disorders	Cribra orbitalia left	9
		4	11	95		Other	Blood Disorders	Cribra orbitalia right	9
		5	10	96		Infectious	Non-Specific Infection	Non-specific periostitis	Small area of non specific perisoteal reaction (healed) in the proximal- mid shaft on the lateral surface of the right tibia. The area had remodelled striae and was slightly raised in areas with smooth bone.
		5	10	96		Joints	Osteoarthritis	Osteoarthritis	Osteoarthritis of the hands & feet. An unsided intermediate phalange had grade 2 marginal osteophytic lipping on the proximal & distal end with both articular surfaces being eburnated. An unsided distal phalange also had Grade 2 osteophytic marginal lipping & eburnation of the articular surface. Osteoarthritis of the feet was obserevd in the left calcaneus & cuboid articular surfaces, there was G…
		5	10	96		Other	Blood Disorders	Cribra orbitalia left	0
		5	10	96		Other	Blood Disorders	Cribra orbitalia right	0
		5	10	96		Other	General comments	General pathology comments	The ribs were damaged PM but the ones present appeared to be thinner and flatter with a sharpness to the edges. The medial malleolus of the rigth tibia had a pronounced groove compared tothe left for the Groove for tibialis posterior. Possibly associated to an alteration in movement of the leg/foot, ? contributed to by the OA of the knee and feet thus placing a different stress on the attachement.	2
		5	10	96		Other	Miscellaneous	Dental	Loss of teeth both antemortem and post mortem but the indication from the buccal surface of the enamel of the mandibular left canine had a facet of wear on the buccal surface that indcated over bite.The gold denture (red gold in colour more copper) was for the loss of maxillary teeth & designed to correspond to the teeth lost & those present.The plate had poles attached so that the 'new' teeth (h…
		5	10	97		Infectious	Non-Specific Infection	Non-specific periostitis	Non specific periosteal reaction (healed) of the tibiae with remodelled striae & porosity on the lateral mid shaft surface of the right tibia and mid to distal medial shaft surface of the left tibia.
		5	10	97		Joints	Other	Other (Joints - Miscellaneous)	Degenerative joint disease (DJD) oF the tarsal bones with margianl osteophytic lipping Grade 1 These chamges could be associated with the OA observed in the knee joints.There was also indication of bone formation at the superior aspect fo the pelves & sacrum possibly the very early indication of what could have become ankylosis of the sacroiliac joints.
		5	10	97		Joints	Other	Rotator cuff disease	Indication of probable rotator cuff disease of the right humerus and scapula. Irregularity of the surface of the Greater and Lesser tubercles for the muscle attachments Supraspinatus and Subscapularis. The acromion on the inferior surface had a pseudo facet with porosity.
		5	10	97		Other	Blood Disorders	Cribra orbitalia left	0
		5	10	97		Other	Blood Disorders	Cribra orbitalia right	0
		5	10	97		Other	General comments	General pathology comments	Non metric trait obserevd on the neck of the left femur Poirier's facet. Enthesopathies:- 1.Humerii Deltoid. 2. Femora Greater trochanter Gluteus minimus, right femur Gluteus maximus. Asymmetry of humerii.	3
		5	10	97		Other	Miscellaneous	Dental	Yellow gold denture for loss of maxillary teeth to accomodate those missing AM & present. The teeth (human) were attched on gold poles & had been cut at the CEJ with no root present only enamel crown visible.There were 5 teeth attached to the poles, L. central incisor was loose some damage but fitted the pole & two poles visible from the loss of the false teeth a L.lateral incisor & right 1st pre…
		5	9	98		Congenital	Spinal Disorders	Other (Congenital-Spinal Disorders)	Slight lateral wedging of the lumbar vertebrae, causing a slight alteration/curvature to the normal articuLation of the vertebrae.
		5	9	98		Infectious	Non-Specific Infection	Non-specific periostitis	Non specific periosteal reaction (active) on the visceral surface of a right upper rib. The affected area was a small patch of grey new bone sitting on the visceral surface of the rib at the head.
		5	9	98		Joints	Osteoarthritis	Osteoarthritis	Osteoarthritis of the right 1st metatarsal. The articuLar head of the right 1st metatarsal had Grade 1 marginal osteophytic lipping with a small area of porosity on the medial aspect of the plantar surface of the head and a small oval area of eburnated bone on the plantar surface at the mid point of the articular surface.
		5	9	98		Other	Blood Disorders	Cribra orbitalia left	0
		5	9	98		Other	Blood Disorders	Cribra orbitalia right	0
		5	9	98		Other	Miscellaneous	Dental	Yellow gold denture to fit with loss of maxillary teeth & teeth present with gold poles for 'new' teeth (human) to be attached. The plate was modelled so that the anterior teeth present had the gold plate moulded in such a way that there was ascalloped indentation for them & the anchoring of the plate was such that gold wire wrapped around the in situ molars.There was 1 tooth still on a gold pole…
		5	9	98		Trauma	Accidental	Healed fracture	Healed rib fractures to three left ribs. The fractures were healed but it was possible to see the fracture line at the area of the callus and a slightly raised area to the bone. The three ribs were all fractured at the angle. There was no indication of secondary infection.
		5	10	99		Congenital	Skull Malformation	Bathrocephaly	Possible indication of bathrocephaly with the occipital bone appearing more protruding with a slight step formation between the parietals and occipitals.
		5	10	99		Congenital	Spinal Disorders	Other (Congenital-Spinal Disorders)	Slight lateral wedging of the centums of the thoracic vertebrae more apparent in the mid thoracic vertebrae causing a slight curvature to the spine.
		5	10	99		Other	Blood Disorders	Cribra orbitalia left	0
		5	10	99		Other	Blood Disorders	Cribra orbitalia right	0
		5	10	99		Other	General comments	General pathology comments	Enthesopathy:-1. left patella Rectus femoris. Post mortem flattening to the left femur.
		5	10	99		Other	Miscellaneous	Dental	Dentistry with the presence of dental bridge work on the right side of the mandible with gold wire wrapped around the 2nd premolar, with the gold band observable on the buccal and lingual surface. In the gap where the 1st premolar would normally have been there was a false tooth (unclear what material it is made from, ?ivory/bone) which had gold folded on the lingual surface that in appearance lo…
		1	9	100		Metabolic	Vitamin D Deficiency	Other (Metabolic - Vitamin D Deficiency)	Bowing of the fibulae in the proximal third of the shaft, possibly metabolic related but the tibiae although damaged PM did not appear to be similarly affected.
		1	9	100		Other	Blood Disorders	Cribra orbitalia left	0
		1	9	100		Other	Blood Disorders	Cribra orbitalia right	9
		1	9	100		Other	Miscellaneous	Dental	Mandible glued together and some mandibular teeth glued in to sockets.Dentistry - Gold filling in the right 1st maxillary molar. The distal aspect of the molar had a sheared edge having been cut away and on close inspection it was possible to see two linear grooves across the enamel. The affected area from a carious lesion appeaered to have been removed and the carious cavity an oval shape was su…
		5	10	101		Infectious	Non-Specific Infection	Non-specific periostitis	Non specific perisoteal reaction (healed) of the right tibia. Small area of remodelled striae on the lateral surface mid shaft of the right tibia.
		5	10	101		Joints	Osteoarthritis	Osteoarthritis	Osteoarthritis of the costal facets, of the 1st thoracic vertebra and costal tarnsverse process of the 11th thoracic vertebra on the right side. Degenerative changes and osteoarthris of the apophyseal facets was also observed in the vertebrae. Osteoarthritis of the left 1st metatarsal, both 1st metatarsals had Grade 2 marginal osteophytic lipping with the left having a small area of eburnation on…	1
		5	10	101		Metabolic	Vitamin D Deficiency	Other (Metabolic - Vitamin D Deficiency)	Possible metabolic association to the slight bowing observed in the leg bones.Slight curvature of the femora with medio lateral flattening of the shafts. The fibulae appeared slightly bowed at the proximal third of the shaft.Possible indication of the affects of rickets or alternatively non plastic bending.
		5	10	101		Other	Blood Disorders	Cribra orbitalia left	0
		5	10	101		Other	Blood Disorders	Cribra orbitalia right	0
		5	10	101		Other	General comments	General pathology comments	Enthesopathies:-1.Humerii lateral epicondyle Common extensor origin. 2.Femora Gluteus minimus, posterior surface Gluteus maximus.3.Tibiae Soleus. Left femur neck non metric trait Poirier's facet	2
		5	10	101		Other	Miscellaneous	Dental	Post mortem fracturing of dental enamel.
		5	10	101		Trauma	Accidental	Other (Trauma - Accidental)	Possible trauma to the acromial end of the right clavicle. The acromial end was diminshed & flattened in appearance with no discernable joint surface when compared to the left. The posterior surface of the bone felt coarse in texture & the area almost appearing as though the part of the bone had been sheared away. The acomion of the scapula was not markedly affected with there still being an arti…
		5	10	101		Trauma	Accidental	Soft tissue trauma (ossified haematoma/myostitis ossificans)	Probable soft tissue trauma to the distal end of the right tibia & fibula. Formation of a pseudo facet between the distal ends of the right tibia and fibula, probably caused by soft tissue trauma to the area of the interosseous ligament. The articulation of the bones in this area produced the facet formation that was oval in shape on the fibula & tibia with a bony extension on the posterior/later…
		5	10	101		Trauma	Accidental	Subluxation (full or partial)	Possibe indication of partial subluxation of the left tempro mandibular joint from the variation in the shape of the left mandibular fossa in comparison to the right. The left fossa appeared enlarged, flattened & shallow compared to the depth of the right fossa. When the skull and mandible were placed in articulation there was a clearly observable alteration between the left and right side. The j…
		1	10	102	1	Neoplastic	Neoplastic General	Metastatic carcinoma (osteoblastic)	Metastatic carcinoma with pathological changes affecting the whole skeleton from the metatasising consequences of the cancer. In association with the age (59yrs) and sex (male) of the individual the most probabale cause is prostate cancer. Osteoblasic lesions were observed in the skull,manubrium, sternum, clavicles, scapulae, ribs, vertebrae,sacrum, pelves and femora.The osteoblastic changes were…
		1	10	102	1	Other	Blood Disorders	Cribra orbitalia left	0
		1	10	102	1	Other	Blood Disorders	Cribra orbitalia right	0
		1	10	102	1	Other	Miscellaneous	Dental	Teeth appear in some instances to have been glued into sockets, maxilla and mandible. Dentistry with gold filling in the distal side of the right lateral incisor. The cavities in the occlusal surface of the mandibular 1st & 2nd molar & the bevelled enamel surface of the 2nd molar would possibly indicate the presence of fillings that have subsequently been ?lost/removed. The right 2nd molar was da…
		1	10	102	1	Trauma	Interpersonal Violence	Blunt force trauma (incl depressed cranial fracture) healed	Healed blunt force trauma to the skull.Thumb size depression on the anterior part of the frontal bone directly superior to the left supra orbital ridge. There was no indication of radiating fractures or infection associated to the area of trauma.Due to the completness of the skull it was not possible to obseve any associated changes on the endocranial surface.
		5	9	103		Other	Blood Disorders	Cribra orbitalia left	9
		5	9	103		Other	Blood Disorders	Cribra orbitalia right	9
		5	9	103		Other	General comments	General pathology comments	Enthesopathies:- 1. Femora posterior surface Gluteus maximus and Vastus medialis
		5	10	104		Congenital	Spinal Disorders	Other (Congenital-Spinal Disorders)	Possible indication of spinal congenitla changes with lateral wedging of the lumbar vertebrae most pronounced on the left side of lumbar L5 correspondingly seen in the angle sloped of the supeior aspect of the body of S1towards the left aspect. The sacrum also had fusion of the 1st coccygeal vertbebra & on the posterior aspect bifurcate cleft of S1 and S2.The thoracic vertebrae had fusion of the …
		5	10	104		Infectious	Non-Specific Infection	Non-specific periostitis	Non specific periosteal reaction of the tibiae (healed) with scattered remodelled striae on the medial and lateral shaft surface of the right tibia (mid & distal aspect) and the left tibia had scattered remodelled striae on the medial shaft surface but there was a more concentrated area of remodelled striated bone at the distal end of the lateral shaft surface.
		5	10	104		Joints	Erosive Arthropathy	Gout	Probable indication of gout of the right 1st metatarsal. The articualr surface of the head had Grade 2 osteophytic lipping and subchondral cysting, indicating joint disease but there was no eburnation so not possible to categorise as OA but all the other indicators were present. The para articualr surfaces were coarse to the touch with the medial para articualr surface indicating scalloped destru…
		5	10	104		Joints	Other	Other (Joints - Miscellaneous)	Degenerative joint diseae (djd) of the tarsal bones with Grade 1 and Grade 2 osteophytic lipping particularly noticeable in the right and left talus for articulation with the distal tibai & medial malleolus and navicular.The left and right metatarsals were in some instances damaged PM or damaged by iron corrosion but there was evidence of DJd, bony build up on the plantar shaft surfaces and possi…
		5	10	104		Joints	Other	Rotator cuff disease	Possible indication of bilateral rotator cuff disease with the more marked changes observable on the right side. The areas of change were noted in the Greater & Lesser tubercles of the humerii & the acromions of the scapulae. The Greater & Lesser tubercles had lipping & irregular surfaces with macroporosity for the attachment of Supraspinatus & Subscapularis which for the right side was more pron…
		5	10	104		Other	Blood Disorders	Cribra orbitalia left	0
		5	10	104		Other	Blood Disorders	Cribra orbitalia right	0
		5	10	104		Other	General comments	General pathology comments	The overall feeling of the skull when lifted felt heavier and denser than normal but there were not outward indications of any pathological processes, such as Paget's disease. As the skull was complete it was not possible to see a section of the diploe to see if there was a pathological thickening. Hopefully an x-ray may ascertain if any presence of pathology. The skull as some other elements did…	2
		5	10	104		Trauma	Accidental	Healed fracture	Healed fracture of left 3rd rib shaft towards sternal end , well remodelled and no indication of secondary infection.
		5	10	104		Trauma	Accidental	Other (Trauma - Accidental)	Probable well healed trauma to the distal end of the right radius and possibly a very well healed, remodleed and aligned Colles fracture. there was no discernable fracturs lin across the medial aspect of the shaft but there was a scooped appearance and flaring of the distal end that could have indicated a trauamtic incident causing such a response. There was also osteoarthritis of the radioulna j…
		5	10	104		Trauma	Accidental	Subluxation (full or partial)	Probable subluxation of the right & left TMJ's. Both sides had an area ofcoarse porous bone with a demarcated area,?pseudo facet formation superior to the madibular fossa. The affected area had an oval outline & was in appearance the formation of a new articualtion area.The right side of the mandible wa damaged PM with the loss of the ramus but the left was partially observable.It's shape was dis…
		1	10	105	1	Congenital	Skull Malformation	Other (Congenital-Skull Malformation)	The left external acoustic meatus was absent, complete atresia. The mandibular fossa was present with the tympanic area & tympanic fissure with only a very small aperture inferior to the mandibular fossa. It was difficult to see how far the very small aperture opened into the skull.The implications for the external acoustic meatus being absent would be total deafness on the left side. When lookin…
		1	10	105	1	Congenital	Spinal Disorders	Kyphoscoliosis	Severe kyphoscoliosis predominantly affecting the thoracic vertebrae with gross alteration to the normal formation & alignment of the vertebrae and with associated fusion & distortion of the ribs, 'ribbon ribs' - thin and tapering. SEE PBR
		1	10	105	1	Joints	Other	Ankylosis	Bilateral ankylosis of the sacro iliac joints. The fusion occurred at the superior aspect of the completely sacralised extra lumbar vertebra L6, sacrum and pelves. The greater degree of fusion occured on the right side.Again as with the congenital malformation of the skull & bowing of the leg bones this pathological change may also have been exacerbated with the severe expression of kyphoscoliosi…
		1	10	105	1	Metabolic	Vitamin D Deficiency	Rickets	Possible residual/healed rickets with marked bowing observed in the femora, tibiae & fibulae. The femora were bowed & flattened medio/laterally in the proximal 1/3.The tibiae had an 'S' shape curve mid shaft causing bowing & pronounced concavity on the lateral aspect. The fibulae were correspondingly curved & flattened that fitted into the concavity of the tibiae. The fibulae shaft were flattened…
		1	10	105	1	Other	Blood Disorders	Cribra orbitalia left	0
		1	10	105	1	Other	Blood Disorders	Cribra orbitalia right	0
		1	10	105	1	Other	General comments	General pathology comments	Preserved leather and textile which may have been part of a support/harness in light of the severe kyphoscoliosis suffered by Mr Lord.It was possible to see stitching lines on the textile that was coarse to the touch and also the leather work. On some pieces there were eyelets and small raised studs to fit through the eyelets. Although Mr Lord would have obviously been severely restrictd in his m…
		1	10	105	1	Trauma	Accidental	Healed fracture	Healed rib fracture at sternal end of ?right rib as the rib/s were fused with the vertebrae and with the severe curvature it was unclear as to which side.In light of the severe kyphoscoliosis it is probably not unlikely that such a fracture would be pathological and as a consequence of the abnormal alignment of the vertebrae & ribs. The ribs appeared thin and tapering and had a 'ribbon' quality t…
		1	10	105	1	Trauma	Surgical Intervention	Other (Trauma - Surgical Intervention)	Possible indication of post mortem investigation.The left femur at the femoral neck had a cut across from the medial aspect separating the head from the rest of the femur. The cut did not go completely through and possibly the remaining part was broken off. The two parts had been what appeared to be glued back together but the glue had become tacky and the two parts were loosely connected allowin…
		5	9	106		Congenital	Limb Abnormality	CDH	Possible indication of mild expression of CDH from the form and shape of the acetabulae. The alteration in the acetebulum was noted bilaterally with an elipitcal shape to the acetabulae and extension of the rim at the superior aspect.The form of the pelves and acetabulae appeared normal in all other asepcts apart from thissuperior extensiopn of the the acetabulae.There was no indcationof a pseudo…
		5	9	106		Congenital	Spinal Disorders	Other (Congenital-Spinal Disorders)	Indication of slight scoliosis of the thoracic vertebrae with laterdal wedging observed of the mid thoracic vetebrae from Th6. From thoracic Th6 to Th12 it was noted that the shape of the vertebral bodies was altered from the normal even though there was post mortem damageto the bodies. There was on the left side an appearacne on not being fully formed in normal shape outline ( mild ventral hypop…
		5	9	106		Other	Blood Disorders	Cribra orbitalia left	0
		5	9	106		Other	Blood Disorders	Cribra orbitalia right	0
		1	10	107		Joints	Osteoarthritis	Osteoarthritis	Osteoarthrits of the left 1st carpo metacarpal joint. There was some PM damage but the articular surface had marginal osteophytic lipping and an area of eburnation on the inferiro palmar aspect, the articular head of the left 1st metacarpal had Grade 2 marginal osteophytic lipping. OA was also obsrved in the shoulder joints and vertebrae. OA of rib facets on thoracic vertebrae and ribs.	2
		1	10	107		Joints	Other	Ankylosis	Complete ankylosis of the right sacro iliac joint but there was also a smooth bony bridge present on the left pelvis going across the sacro iliac joint that may eventually have led to bilateral ankylosis of the sacro iliac joints . The right sacro iliac joint was fused superiorly/anteriorly with smooth bone covering the joint area between the right pelvis and sacrum . The left side had a smooth b…
		1	10	107		Joints	Other	Diffuse idiopathic skeletal hyperostosis (DISH)	DISH.Changes in the vertebrae with proliferative osteophytic lipping on the right side of the vertebral bodies occuring from Th4 to Th12, with fusionTh6 & Th7 and Th9 & Th10. There was probably fusion between Th7 & Th8 to Th9 but there was some PM damage. The fusion on the right side had the classic candlewax appearance. There was a small area of lipping on the left side of the vertebral bodies b…
		1	10	107		Other	Blood Disorders	Cribra orbitalia left	0
		1	10	107		Other	Blood Disorders	Cribra orbitalia right	0
		1	10	107		Other	General comments	General pathology comments	fusionof the left 1st rib to the manubrium. Enthesopathies:- Humerii Pectoralis major & Deltoid ( both more marked on the right). 2. 1st metacarpals medial palmar surface Abductor policis longus. 3. Pelves Iliac crest External oblique. 4. Patellae anterior surface Rectus femrois (both very pronounced). 5. Calcanea Tenod calcaneus (Achilles tendon)	2
		1	10	107		Other	Miscellaneous	Dental	There were bony ridges on the buccal surface of the maxillae, emanating in the area above the roots of the teeth that in appearance were most similar to a tori but seemed unusual to observe in this way on this surface. The protuberances wa small smooth bony nodules noted above the root of left lateral incisor, canine, 1st & 2nd premolar and on the right side canine & 1st premolar.
		1	10	107		Trauma	Accidental	Healed fracture	Possible very well healed & aligned fracture of the right clavicle mid shaft & affecteing the acromial end.The right clavicle when compared to the left was shorter & on the superior aspect mid shaft a slight bony notch, ?possibly site of fracture/traumaThe acromial end was altered in shape compared to the left & thicker with a more definte marked groove inferior to the conoid tubercle. When laid …
		1	9	108		Circulatory	Osteochondroses	Osteochondritis dissicans	Small smooth edged defect on the distal articular concave surface of the right 1st metatarsal 6.6mm x 3.7mm, osteochondrtis dissecans. Small smooth edged defect on the humero radial articular surface of the right humerus 5.8mm x 2mm, similar in appearance and type to osteochondritis dissecans, but on a convex surface.
		1	9	108		Congenital	Skull Malformation	Bathrocephaly	Possible indication of Bathrocephaly. Although not completely 'bun' shape or having a marked 'step' between the parietals and occiptial, the occipital area was more prominent and protuding and in appearance was very similar to that of Bathrocephaly.
		1	9	108		Infectious	Non-Specific Infection	Non-specific periostitis	Small area of non specific periosteal reaction, healed on the medial shaft surface in the distal 1/3 of the right tibia. Remodelled striae and microporosity.
		1	9	108		Other	Blood Disorders	Cribra orbitalia left	0
		1	9	108		Other	Blood Disorders	Cribra orbitalia right	0
		1	9	108		Trauma	Accidental	Soft tissue trauma (ossified haematoma/myostitis ossificans)	Possible indication of a soft tissue trauma of muscle attachment. Both humerii had a depression in the area for the insertion of Teres Major, ? damaged from traumatic episode and caused by pulling/tearing at the muscle insertion.
		5	10	109		Congenital	Skull Malformation	Bathrocephaly	Possible indication of Bathrocephaly with a more prominent protubrance of the occiptial bone. There was not a step like appearance between the parietals and occipital or a true 'bun' shpae but the occipital was in proofile more prominent.
		5	10	109		Infectious	Non-Specific Infection	Non-specific periostitis	Probable indication of non specific perisoteal reaction (healed) on the medial shaft surfaces of the tibia with remodelled striae. The surface area was difficult to observe fully as there were remnants of textile/shroud adhering to some of the bone surface and desiccated soft tissue.
		5	10	109		Neoplastic	Bone Tissue	Osteoma (including button osteoma)	Button osteoma, small smooth circular raised area of bone 5.8mm x 5.6mm on the left parietal just inferior to the paritel eminence.
		5	10	109		Other	Blood Disorders	Cribra orbitalia left	0
		5	10	109		Other	Blood Disorders	Cribra orbitalia right	0
		5	10	109		Other	General comments	General pathology comments	Skull very small and narrow. Graciel individual. Asymetry of femora , left longer than right. Weight of the bones felt light and could possibly be an indicator of osteoprosis but no associated fracture patterns to corroborate and unfortunately no 2nd MC to x-ray for future research. The vertebrae felt particularly light but the burial environment msu also be considered as it could have had an eff…	3
		1	10	110		Congenital	Spinal Disorders	Other (Congenital-Spinal Disorders)	Lateralwedging of hte vertebral body of lumbar L5 towards the elft aspect. PM damage to the other lumber vertebrae made observation of the others difficult u they did not apear to be similarly affected. Not necessarily congenital in origin but the occipital condyles & corrsponding artiuclar surface of the cervical 1st vertebra appeared to be flattened and smooth with little delineation to their r…
		1	10	110		Infectious	Non-Specific Infection	Non-specific periostitis	Non specific perisoteal reaction healed. The visceral surface of the right and left ribs (some shaft only) had smooth raised areas of remodelled bone, indicating a healed infection.
		1	10	110		Other	Blood Disorders	Cribra orbitalia left	0
		1	10	110		Other	Blood Disorders	Cribra orbitalia right	0
		1	10	110		Other	General comments	General pathology comments	Both femora exhibited an area of a smooth bony extension to the anterior aspect of the femoral neck that in appearance was identified as Poirier's plaque. Enthesopathies:- 1. Femora anterior surface, marked intertrocanteric line and area for iliofemoral ligament. neck region ligamnent. 2.Left patella anterior surface Rectus femoris. 3. Tibiae Soleus.	2
		1	10	110		Other	Miscellaneous	Dental	Teeth sectioned by Ivanhoe - right maxiallry 1st molar that was extracted, left mandibular 2nd premolar and 3rd molar that was extracted. The dentiton was also badly fractured post mortem with damage to the enamel.Right 3rd mandibular molar on the lingual surface at the CEJ a small bead of enamel similar in appearance to an enamel pearl (not able to record in dentl anomlaies as not an option for …
		4	11	111		Congenital	Skull Malformation	Bathrocephaly	Possible indication of Bathrocephaly as the occipital bone appeared to be quite prominent in respect of the parietals, although there was not a step from the parietals to the occipital producing the more classic 'bun' appearance.The skull was also damaged PM and in part warped PM.
		4	11	111		Congenital	Spinal Disorders	Other (Congenital-Spinal Disorders)	Possible indication of spinal disorder but the conditionof the bone and preservation was very poor. The spinous processes of the thoracic vertebrae had bony extensions bridging towards each other from Th5 to Th9 and with a deflection of the spinous process of Th5and Th7. The spinous process of Th12 was flatted and splayed procuding a cup like depression. The bodies were all damaged/missing post m…	2
		4	11	111		Joints	Osteoarthritis	Osteoarthritis	Osteoarthritis of the left first metatarsal, the articular head had Grade 2 marginal osteophytic lipping & eburnation on the mid plantar surface & lateral articular aspect. The tarsal bones and left & right metatarsal bones present were also marginally lipped with indication of degenerative joint disease. There was also recorded severe OA of the knees with grooving as well as eburnation and joint…
		4	11	111		Other	Blood Disorders	Cribra orbitalia left	0
		4	11	111		Other	Blood Disorders	Cribra orbitalia right	9
		4	11	111		Other	Miscellaneous	Dental	Left 1st maxillary molar extracted by Ivanhoe but no indication of sectioning. Intersting wear pattern of teeth present, most notably the slated wear of the occulsal surfaces of the left 1st & 2nd mandibular and maxillary premolars. They occluded together fitting with the mesially slanted/worn surfaces.The right maxillary molars had a similar worn appearance but the left mandibualr premolars had …
		1	10	112		Other	Blood Disorders	Cribra orbitalia left	0
		1	10	112		Other	Blood Disorders	Cribra orbitalia right	0
		1	10	112		Other	General comments	General pathology comments	Enthesopathies:- 1. Humerii Pectoralis major. 2. Ulnae Brachialis.3.Femora marked Linea aspera. 4.Tibiae Soleus. 5. Calcanea Tendo calcaneus (Achilles tendon). Asymmetry of long bones. Femora non metric trait Poirier's plaque	3
		1	10	112		Other	Miscellaneous	Dental	Teeth sectioned by Ivanhoe, right 1st and left 3rd mandibular molars extracted & sectioned and left 2nd mandibualr premolar, removed but no apparent sectioning to the tooth.Very poor preserevatio of tooth enamel with fracturing and loss of enanel surface.
		1	10	112		Other	Miscellaneous	Pagets disease	Probable indication of Paget's disease but would need x-ray of elements to make a firmer diagnosis. The elements affected were the pelves, sacrum and Th1 vert & individual lower thoracic and lumbar vertebrae L2-L4. The spinous process of Th12 was flattedned.The possible diagnosis of Paget's was based upon the thickening & increased density of the affected elements, the pumice stone like quality o…
		5	10	113		Congenital	Skull Malformation	Skull malformation (general)	Asymmetry of the face, most noticeable in the asymmetry of the left nasal aperture extending lower than the right side.There was also an alteration to the shape of the ramus head.
		5	10	113		Infectious	Non-Specific Infection	Non-specific periostitis	Non specific periosteal reaction (healed), small area of remodelled striated bone on the left tibia mid shaft on the lateral surface.
		5	10	113		Other	Blood Disorders	Cribra orbitalia left	0
		5	10	113		Other	Blood Disorders	Cribra orbitalia right	0
		5	10	113		Other	General comments	General pathology comments	Enthesopathies:-1. Pelves iliac crest Exteranl oblique. 2.Femora posterior surface Gluteus maximus. Coarse texture to the vertebrae and also an area on the posterior of the ilium on the left and right pelvis, possibly a pathological process - inflammation/neoplastic.	2
		5	10	113		Other	Miscellaneous	Dental	Enamel of teeth damaged by post mortem changes with fracturing of the enamel and iron staining.
		1	10	114		Congenital	Skull Malformation	Bathrocephaly	Possible indication of Bathrocephaly with a more prominenet occipital protuberance and with a slight step/inclination from the parietals to the occipital making it appear similar to a bun like prominence and bathrocephaly.
		1	10	114		Congenital	Skull Malformation	Skull malformation (general)	When observing the skull from the base there was the indication of torticolis in the slightly skewed appearance of the foramen magnum.
		1	10	114		Infectious	Non-Specific Infection	Non-specific periostitis	Possible indication of an infection emanating around the right external auditory meatus with rough irregular bone and increased porosity of the mastoid in the area of the extended zygomatic process.There was possibly some slight increase to the left side but in part this area was obscured by hair & soft desiccated tissue.
		1	10	114		Joints	Other	Other (Joints - Miscellaneous)	Unsided proximal and intermediate hand phalanges had Grade 2 osteophytic margincal lipping of the proximal and distal ends indicating degeneratrive joint disease.
		1	10	114		Other	Blood Disorders	Cribra orbitalia left	0
		1	10	114		Other	Blood Disorders	Cribra orbitalia right	0
		1	10	114		Other	General comments	General pathology comments	Marked attachments along the linea aspera. Asymmetry of femora with left longer than the right but in part may be more exaggerated due ot the PM damagae to the right
		1	10	114		Other	Miscellaneous	Dental	Smooth scooped wear facet on the left mandibualr canine, possibly an indication of a pipe fcet.
		1	8	115		Other	Blood Disorders	Cribra orbitalia left	0
		1	8	115		Other	Blood Disorders	Cribra orbitalia right	0
		5	10	116		Congenital	Spinal Disorders	Scoliosis	Indication of slight scoliosis in the thoracic vertebrae with a curvature towards the left aspect but possible not necessarily as a consequence of a congenital problem but could be associated with the age, as this is an older aged female. The vertebrare were fused in alternating combination across the median of the vertebral bodies or just one side and this may also be in response to older age an…	2
		5	10	116		Joints	Other	Other (Joints - Miscellaneous)	Degenerative joint disease of the riht carpal bones, metracarpals and phalanges. All had marginal osteopyhtic lipping varying between Grade 1 and Grade 2, the most notably affected was the right trapezium and 1st metacarpal.
		5	10	116		Joints	Other	Rotator cuff disease	Probable indciation of rotator cuff changes on the right humerus and scapula, with a raised area on bone on the surafce of the Greater tubercle for the attachement of Supraspinatus. The inferior surface of the right acromion had a pseudo facet and marginal osteophytic lipping.The left side was damaged PM.
		5	10	116		Metabolic	General	Osteoporosis	Possible indication of osteoporosis (OP) but more really on the basis of the lightness of the bones which should be regarded with obvious caution as this could be the result of the burial environment and not a pathological process. There were no indcations of fracture patterns that may be associated with OP such as Colles fracture, the right radius was complete and had no fracture, left damaged P…
		5	10	116		Other	Blood Disorders	Cribra orbitalia left	0
		5	10	116		Other	Blood Disorders	Cribra orbitalia right	0
		5	10	116		Other	General comments	General pathology comments	Fusion of the left 1st rib to the manubrium. Enthesopathies:- 1. Right humerus lateral epicondyle Common extensor origin.2. Right radius tuberosity Biceps.3.Pelves iliac crest (PM damage) External oblique
		5	10	116		Other	Miscellaneous	Hyperostosis frontalis interna	The frontal bones on the endocranial surface had florid new bone build up either side of the crista galla and in type and form were indicative of Hyperostosis Frontalis Interna (HFI), Stage 2/3. The affected area had raised smooth bone in a localised area.
		5	10	117		Congenital	Skull Malformation	Skull malformation (general)	When observing the skull face on the right nasal bone was asymmetrical and drooped lower than that of the left side. Possible indication of congenitla abnormality at time of developement of the skull/facial area.The change was not severe and there did not appear to be any other chnages obserevd in the skull. The female also had a butterfly vertebra and slight scoliosis that coudl eithr have been …
		5	10	117		Congenital	Spinal Disorders	Other (Congenital-Spinal Disorders)	Sagittal cleft (partial) on the inferior surface in the mid line of the vertebral body of thoracic vertebra Th1, producing a 'Butterfly' vertebra.
		5	10	117		Congenital	Spinal Disorders	Scoliosis	Indication of slight scoliosis with slight curvature and lateral wedging of upper thoracic vetebrae and lumbar L5. It was also observed that there was a hyploplastic increase to the right inferior facets of Th12, L1, L2, and the left inferior facet of L5, making the facets appear to b furtehr extended than the oppposing side and this combination & lateral wedging may well have caused a change in …
		5	10	117		Infectious	Non-Specific Infection	Non-specific periostitis	Non specific perisoteal reaction (Healed) of the visceral surface of the left ribs, indicating a healed ?chest infection. The right ribs did not appear to be similarly affected.
		5	10	117		Joints	Osteoarthritis	Osteoarthritis	Osteoarthritis of the 1st metatarsal with marginal osteophytic lipping (Grade 1) and a small area of eburnation on the plantar surface. Both the 1st MT's had marginal osteophytic lipping.
		5	10	117		Metabolic	General	Osteoporosis	Possible indication of osteoporosis (OP) but this is based more on the older age of the female and the light bone density of the bones when handled, which of course has to be made with great caution as the change to bone weight coul dhave been casued by the burial environment. There were no indcators of fracture patterns associated with Op such as Colles fractures, both radii not affected and the…
		5	10	117		Other	Blood Disorders	Cribra orbitalia left	0
		5	10	117		Other	Blood Disorders	Cribra orbitalia right	0
		5	10	117		Other	General comments	General pathology comments	Enthesopathies:- 1.Femora Gluteus maximus, pronounced area for the attachment of the iliofemoarl ligament. 2.Calcanea Tendo calcaneus (Achilles tendon)
		1	10	118		Infectious	Non-Specific Infection	Non-specific osteitis	Systemic infection affecting shafts of long bones, no joint involvement, causing the long bones to become swollen & enlarged with shafts having an irregular surface from episodes of infection/inflammation & healing visible from remodelled striae, porosity.The infection alternated in severity of the affected bones.Scapulae porosity of acromions.Humerii, right more severely affected comparatively t…
		1	10	118		Infectious	Specific Infection	Treponematosis (Treponema sp.)	DIFFEENTIAL DIAGNOSIS. Possible indication of specific infection, treponemal, venereal syphilis, however, the generally followed key indicator of caries sicca were not possible to ascertain as the skull was missing post mortem. The diagnosis for venereal syphilis were based upon the distribution, location & type of bony changes observed involving the long bones (shafts); swelling & distention of …
		1	10	118		Other	Blood Disorders	Cribra orbitalia left	9
		1	10	118		Other	Blood Disorders	Cribra orbitalia right	9
		1	10	118		Other	General comments	General pathology comments	Robust individual. Marked muscle attachements of the long bones, some difficult to distinguish in relation to the gross pathological process observed in the long bone, most notable was the right humerus for the attachement of Brachialis.
		1	10	118		Other	Miscellaneous	Dental	Post mortem fracturing of the enamel of the dentition (mandible only present) but noticeably heavy wear of the lingual surface of the dentition present.
		1	10	118		Trauma	Accidental	Compression fracture (vertebrae)	Possible indication of a compression trauma to the thoracic vertebra Th7 with a diminished height in the vertebral body and subsequent bony bridging (left & right side) between the the thoracic vertebrae Th7 to Th8 and Th8 to Th9.The apophyseal joints were not affected but there was slight marginal osteophytic lipping opbserved in the thoracic vertebrae from Th3, which may have been associated to…
		1	8	119		Congenital	Skull Malformation	Other (Congenital-Skull Malformation)	A deep transverse groove on the occipital bone, length 31.4mm, width 11.4 and a depth mid point of 2.9mm. Unclear if deveoplmental/congenitl lor possibly traumatic but there were no indications of radiating fractures and it did not have the general appearance of a blunt force trauam injury.No other areas of the skull were affected.
		1	8	119		Infectious	Non-Specific Infection	Non-specific periostitis	Non specific periosteal reaction (healed) remodelled striae on the mid shaft of the right tibia on the medial and lateral shaft surface.
		1	8	119		Infectious	Specific Infection	Tuberculosis (M.tuberculosis/bovis)	A very tentative indication of tuberculosis in the anterior vertebral body (superior surface) of lumbar L4. There was only a minor change in the mid point of the vertebral body with ?erosion/infection of the rim in the area of the annulus ring and an increase in porosity of the inter vertebral body surface. The corresponding vertebrae and surfaces were not similarly affected. There did not appear…
		1	8	119		Joints	Other	Other (Joints - Miscellaneous)	Degnerative joint changes of the anterior articular surface of the calcanea with Grade 2 margianl osteophytic lipping & porosity and also Grade 1 marginal osteophytic lipping of the tali at the anterior superior aspect for articualtion with the navicular. The changes observed in the calcanea and tali may have been brought about by change in load bearing or a type of trauma to the feet, ?compressi…
		1	8	119		Other	Blood Disorders	Cribra orbitalia left	0
		1	8	119		Other	Blood Disorders	Cribra orbitalia right	0
		1	8	119		Other	General comments	General pathology comments	Robust individual. Asymmetry of the long bones, particularay noticeable in the arm bones.
		5	10	120		Infectious	Non-Specific Infection	Non-specific periostitis	Non specific periosteal reaction (healed) very small area of remodelled fine striated bone on the right tibia lateral surface mid shaft.
		5	10	120		Other	Blood Disorders	Cribra orbitalia left	0
		5	10	120		Other	Blood Disorders	Cribra orbitalia right	0
		5	10	120		Other	General comments	General pathology comments	Enthesopathies:- 1.Calcanea Tendo calcaneus (Achilles tendon). Asymmetry and most marked in the hummerii with the left (although damaged PM) noticeably reduced in length compared to the right but there were no marked joint changes or indication of any trauma.	2
		5	10	120		Other	Miscellaneous	Dental	Completely edentulous maxillae and mandible
		5	10	120		Trauma	Accidental	Healed fracture	Possible indication of healed trauma, ?fracture to the right 1st rib. The head and angle appeared normal but the mid shaft at the area anterior to the scalene tubercle had a slightly raised area, almost lip like rased superiorly, possibly indicating an injury, ?fracture and subsequent healing. There was no evidence o f a callus formation remaining wihtthe area of bone smooth and flat and no indic…
		5	10	121		Congenital	Spinal Disorders	Scoliosis	Possible scoliosis that may not have been congenital but as a consequence of another pathologcial process, possibly osteoporossis. There was a kyphotic curve in the mid thoracic vertebrae caused more it would seem from the compression of the Th6 & subsequent altered alignment. In the lumbar vertebrae there was lateral wedging, & hypoplasia, of the vertebral bodies that altered from side to side i…
		5	10	121		Infectious	Non-Specific Infection	Non-specific osteitis	DIFFERENTIAL DIAGNOSIS. Possible indication of non specific osteitis of the left humerus affecting the shaft in the mid to distal section. The afected area was swollen & enlarged compared to the right with a marked increase in porostiy most notable on the posteriro surface. The shape of the humerus was also altered with a mediolateral curvature in the mid to distal area. Discussed in the other se…
		5	10	121		Joints	Other	Rotator cuff disease	Rotator cuff disease of the left humerus & scapula but believed to be as a secondary result from other pathologcal processes affecting the humerus. The area of change was obserevd on the greater & lesser tubercles of the humerus & the acromion. The area for the attachement of the muscles subscauplaris, supraspinatus, Ters minor & Infraspinatus was irregular and pitted. The acromion on the inferir…
		5	10	121		Metabolic	General	Osteoporosis	Possible indication of osteoporsis but based primarily on the very light weight of the bones, in relation to the known age of the individual 77 and being female. There were vertebral body shape changes in the thoracic vertebrae that appeared 'cod' like in shape an indicator of OP and one path indicator of a compression frature of the thorcaic vertebra Th6. There were no other pathological markes …
		5	10	121		Metabolic	Vitamin D Deficiency	Rickets	Residual/healed rickets with bowing in the femora, tibiae & fibulae. The femora were bowed anteriorly/posteriorly with marked muscle attachments on the posterior surface. The tibiae bowed mediaolaterally producing an 'S' shape curvature, there did not appear to be a build of bone on the opposing curved side in response to the alteration of the shape & loading of the weight on the tibiae. The fibu…
		5	10	121		Other	Blood Disorders	Cribra orbitalia left	0
		5	10	121		Other	Blood Disorders	Cribra orbitalia right	0
		5	10	121		Other	General comments	General pathology comments	Area of bone around the right nasal bone appeared to be smooth and thickened but no discernable indication trauma or infection.Enthesopathies:-1. Clavicles anterior surface attachment for Deltoid, posterior surface attachment for Conoid ligament. 2.Scapulae inferior to Glenoid cavity attachment for Long head of triceps. 3.Ulnae Olecranon Triceps (more pronounced right side). 4.Radii very sharp mi…	2
		5	10	121		Trauma	Accidental	Compression fracture (vertebrae)	Probable compression fracture of thoracic vertebra Th6 casuing the height of the vertebral body to be reduced and affecting in association thoracic vertebra Th5, casuing fusion to occur between the two vertebrae at the apophyseal joints. There was Garde 2 margianl osteophytic lipping.
		5	10	121		Trauma	Accidental	Fracture with secondary infection	Possible fracture (early in life) of the left humerus with a secondary infection. The left humerus was reduced in length (293mm) compared to the right & curved mediolaterally in the mid to distal 1/3 of the shaft, giving the appearance of being shorter than really was when measured.. This area of the shaft also appeared to be swollen & distended with an increase of porosity, suggesting inflammati…	2
		5	8	122		Infectious	Non-Specific Infection	Non-specific periostitis	Non specific perisoteal reaction (healed) remodelled striated bone on the medial mid shaft surfaces of the tibiae.
		5	8	122		Other	Blood Disorders	Cribra orbitalia left	0
		5	8	122		Other	Blood Disorders	Cribra orbitalia right	0
		5	8	122		Other	General comments	General pathology comments	Long gracile bones, notably the femora. Asymmetry particualr in the humerii left shorter than right. Pronounced ridge of the area for the nuchal crest on the occipital bone.	2
		5	8	122		Other	Miscellaneous	Dental	Teeth sectioned by Ivanhoe left maxillary 2nd premolar and left maxillary 1st molar.
		5	10	123		Congenital	Skull Malformation	Other (Congenital-Skull Malformation)	Congenital malformation of the mandibular ramus condyles,with bilateral bifid ramus condyles. The left side appeared to be more severly affected than the right.There was only one possbile groove in the right fossae otherwise there did not appear to be corrseponding grooves. The fossae but the mandibualr fossae were shallow and there did appear as though there was partial subluxation of theses joi…
		5	10	123		Infectious	Non-Specific Infection	Non-specific periostitis	Non specific periosteal reaction (healed) of the tibiae on the lateral mid shaft surfaces, remodelled striated bone.
		5	10	123		Joints	Other	Other (Joints - Miscellaneous)	Formation of a pseudo facet on the posteriro surface of the right clavicle in the area of the conoid tubercle associated with the attachement for the conoid ligament. The scapula was badly damaged post mortem and so it was not possible to observe iof there were any corresponding changes. The humeral head or rotator cuff area were not affected.Degenerative joint change of the feet and most notable…	2
		5	10	123		Metabolic	Vitamin D Deficiency	Rickets	Probable healed/residual rickets with bowing of the femora mediolaterally with the curvature most pronounced in the proximal to mid shaft section. The tibiae and fibulae did not appear to have been affected as they did not display any abnormal curvature or bowing.
		5	10	123		Other	Blood Disorders	Cribra orbitalia left	0
		5	10	123		Other	Blood Disorders	Cribra orbitalia right	0
		5	10	123		Other	General comments	General pathology comments	A noticeably dimpled effect on the posterior surface of the skull, did not appear pathological and the dimples and depressions were smooth, ?age related. Enthesopathies:-1. Right ulna olecranon Triceps, very pronounced.2.Femora Gluteus maximus.3.Tibiae Soleus. 4.Left calcaneus Tendo calcaneus(Achilles tendon). Xhphoid fused to sternum.	2
		5	10	123		Trauma	Accidental	Subluxation (full or partial)	Possible partial subluxation of the left and right TMJ.The ramus heads of the mandible were altered in their normal appearance to being bifid articular surfaces (congenital), with the medial aspect greatly diminshed in size and the lateral aspect having the larger area for articulation with the mandibular fossa in the skull. The ramus condyles were bifid and with the bone between being very thin.…
		1	10	124		Congenital	Miscellaneous	Other (Miscellaneous)	Congenital abnormality of a mid right rib with flattening and flaring of the sternal end leadding to a bifucation of the sternal end.
		1	10	124		Infectious	Non-Specific Infection	Non-specific periostitis	Non specific perisoteal reaction of the tibiae (healed).The medial and lateral shaft surfaces were affected and both tibiae with more severe changes observed at the distal end of the medial shaft surface superior to the medial malleolus. There was remodelled striated bone and porosity with a more affected localised area with a marked increase in porosity and raised area of bone. The fibulae in th…	2
		1	10	124		Joints	Osteoarthritis	Osteoarthritis	Bilateral osteoarthritis of the left and right 1st metatarsals, with subchondral cysting and destrutionof the articular head, Grade 2 marginal osteophytic lipping and eburnation in the mid aspect of the plantar surface.
		1	10	124		Joints	Other	Other (Joints - Miscellaneous)	Degenrative joint change of the carpals and tarsal bones with marginal osteophyitc lipping.
		1	10	124		Joints	Other	Rotator cuff disease	Possible indication of Rotator cuff disease in the left and right humerus with the area of the Lesser Tubercle for the attachement of Supraspinatus having a smooth but raised irregular surface. Such change may be associated tot he OA of the left shoulder with the osteophytic lipping and eburnation o fthe glenoid and humeral head, possible as a consequence of some sort of trauma, either accidental…
		1	10	124		Other	Blood Disorders	Cribra orbitalia left	0
		1	10	124		Other	Blood Disorders	Cribra orbitalia right	0
		1	10	124		Other	General comments	General pathology comments	Not only was there complete sacralisation of L6 but also sacralisation of the coccygeal vertebrae.Fusion of the xyphoid to the sternum. Enthesopathies:-1. Humerii Pectoralis major & Deltoid.Lateral epicondyles Common extensor origin.2.Radii Tubersoity Biceps.3.Ulnae supinator crest Supinator. 4.Pelves Iliac crest External oblique very pronounced, ischail tuberosities Semitendinosus and long head …	2
		1	10	124		Trauma	Accidental	Soft tissue trauma (ossified haematoma/myostitis ossificans)	There were marked and pronounced muscel attachments in this male and notably in the leg bones. The area of soft tissue trauma, myostisis ossificans was in the left femur on the posterior surafce mid shaft along the Linea aspera in association with insertion for Adductor longus and Short head of biceps. the right femur had markeds muscle attachments in this area but did not have a similar soft tis…
		1	9	125		Infectious	Non-Specific Infection	Non-specific periostitis	Non specific periosteal reaction (healed) mid shaft on the medial surfaces of the left and right tibiae. Area of remodelled striated bone.
		1	9	125		Other	Blood Disorders	Cribra orbitalia left	0
		1	9	125		Other	Blood Disorders	Cribra orbitalia right	0
		1	9	125		Other	Miscellaneous	Dental	Dental enamel fractured post mortem
		5	10	126		Infectious	Non-Specific Infection	Non-specific periostitis	Non specific perisoteal reaction (healed) in the proximal to mid shaft of the left tibia on the lateral shaft surface.The area was slightly raised but smooth with remodelled striated bone.
		5	10	126		Other	Blood Disorders	Cribra orbitalia left	0
		5	10	126		Other	Blood Disorders	Cribra orbitalia right	0
		5	10	126		Other	General comments	General pathology comments	Enthesopathies:-1.Femoar Gluteus maximus, posterior surface mid shaft Adductor magnus.2.Tibiae Soleus.
		2	10	127		Infectious	Non-Specific Infection	Non-specific periostitis	Non specific perisoteal reaction (healed) left tibia medial shaft surface. The shaft surface was irregular with remodelled striae and macroporosity, particularly in the distal 1/3 of the shaft.There was some PM surface damage in the same area as the pathology. The right tibia also had healed non specific periosteal reaction on the medial shaft surface with remodelled striated bone but did not app…
		2	10	127		Other	Blood Disorders	Cribra orbitalia left	9
		2	10	127		Other	Blood Disorders	Cribra orbitalia right	9
		2	10	127		Other	General comments	General pathology comments	The tibiae and more so the left had a slight curvature in the mid shaft area but it did not appear to be prononced enough to be associated with rickets. The femora and fibulae were not affected.Skull damaged PM and in fragments but the parietals & occipital bones were in part in tact and veiwing the skul form the back there appeared to be a depression/scooped appearance in the area of the sagitta…
		5	10	128		Congenital	Spinal Disorders	Other (Congenital-Spinal Disorders)	Lateral wedging of the 5th lumbar vertebra on the left side. When the lumbar vertebrae were articulated the preceeding vertebrae were also 'pinched' in the side of the vertebral bodies but this was probably more as a coneseqeuence of the severe degenerative changes in the vertebrae with Grade 3 margianl lipping and OA.It was not possible to ascertain if there was scoliosis of the thoracic vertebr…
		5	10	128		Joints	Other	Diffuse idiopathic skeletal hyperostosis (DISH)	A tentative suggestion that this older female may have had Diffuse Idiopathic Skeletal Hyperostosis (DISH). This was based primarily on the profuse marginal osteophytic lipping evident on the vertebrae present, however, thoracic vertebrae from Th2 to Th8 were missing PM and the fusion on the right hand side with disk space integrity of thoracic vertebrae Th9 and Th10.
		5	10	128		Joints	Other	Rotator cuff disease	Bilateral rotator cuff disease with changes evidient in the humerii and scapulae in associationto the rotator cuff muscle insertions. Both the Greater and Lesser tubercles of the humerii had surfaces with porosity and pitting with raised bony nodules in association with Supraspinatus and Subscapularis, most notably the raised bone was associated with the attachment for Subscapularis.The scapulae …
		5	10	128		Metabolic	General	Osteoporosis	Possible indication of osteoporosis not from pathological pattern of fractures such as Colles or vertebral collapse but more from the old age of the female and the very light weight feel of the bones and the friable nature of the bone, this was very evident in the vertebrae. This of course shoudl be considered with caution as it could be a consequence of the burial environment. Further investigat…
		5	10	128		Other	Blood Disorders	Cribra orbitalia left	0
		5	10	128		Other	Blood Disorders	Cribra orbitalia right	0
		5	10	128		Other	General comments	General pathology comments	Deformity of the ribs with the heads and angles being markedly curved and the shafts having an 'S' curvature. Possibly from corsetry.Asymmetry of the long bones. Fusion of the 1st rib to the manubrium. Enthesoapthies:-1. Humeriis medial and lateral epicondyles attachment for Brachialis and Common extensor origin.2.Pelves Iliac crest External oblique, ischia Semimembranosus,Semitendinosus and long…	3
		5	10	129		Congenital	Skull Malformation	Skull malformation (general)	The skull appeared to be elongated at the posterior aspect in the oocipital area but did not appear to be pathological and more likely developmental or acquired. When viewing the skull from the back the ponit of asterion there was almost like a 'pinched' effect which in turn made the occipital appear to be elongated and more prominenet.It did not appear Bathrocephalic as there was not a step like…
		5	10	129		Congenital	Spinal Disorders	Scoliosis	Indication of slight scoliosis towrds the right aspect but possible not congenital and more related to the older age fo the female and associated degenerative changes in the vertebrae producing some of the alteration to the normal alignement iof the spine. The changes for the sligth curvature in the spine were obserevd predominantly in the thoracic vertebrae but the vertebrae gennerally were badl…
		5	10	129		Joints	Osteoarthritis	Osteoarthritis	Osteoarthritis of the left & right hand, there were carpal bones missing PM on the left & right side & the left side did not have all the MC'S or phalanges & so these may have also been affected by OA. Both 1st MC's had marginal osteophytic (OP) lipping of the proximal & distal ends with eburnnation fir the carpometacarpal joint & quite a large area of eburnation on the head at the medial aspect.…
		5	10	129		Joints	Other	Rotator cuff disease	Bilateral rotator cuff disease with degenerative changes obserevd in the humerii & scapulae with the area for the muscle attachments affected with smooth bony outgrowths produing a lipped & pronounced area for muscle attachments. The Greater & Lesser tubercles of the humerii had these changes in the areas for the attachment of Supraspinatus & Subscapularis, Infraspinatus & Teres minor. The right …
		5	10	129		Other	Blood Disorders	Cribra orbitalia left	0
		5	10	129		Other	Blood Disorders	Cribra orbitalia right	0
		5	10	129		Other	General comments	General pathology comments	Asymmetry in some of the bones. Fusionof the xyphoid to the sternum. Enthesopathies:-1.Humerii shafts attachement for Pectoralis major, Deltoid, Teres major. medial & lateral epicondyles Common flexor origin & Common extensor origin. 2.Pelves iliac crest External oblique, ischia Semitendanosus and Long head of biceps. 3.Femora Gluteus maximus, Greater Trochanters Gluteus medius & Gluteus minimus.…	3
		5	10	129		Other	Miscellaneous	Dental	The maxillae was edentulous.
		5	10	130		Congenital	Spinal Disorders	Scoliosis	Indication of scoliosis but possibly not casued by congenital changes but more related to the age fo the female and the degenerative changes in the vertebrae with severe OP lipping, OA of the facets and fusion of two cervical vertebrae. The most notably curvature was observed inthe thoracic vertebrae with a curve towards the right aspect.
		5	10	130		Joints	Osteoarthritis	Osteoarthritis	Osteoarthritis of the right hand with complete distortion and destruction to the shape of the right trapezium. The joint surface was damagd PM for articulation with the right 1st MC. It was the double facet that was grossly altered with one side of the articular face being completely eburnated whilst the other had marginal lipping and a sub chondral cyst. The right scaphoid did not appear to have…
		5	10	130		Joints	Other	Ankylosis	Probabel indication of rotator cuff disease but the area of the humerii was damaged PM but there appeared to be consistent changes affecting the areas for the muscle attachement od Supraspinatus and Subscapularis, most notably an increae in porosity. The scapulae on the inferiro surfacce s of the acromions had a pseudo facet tyep formationand this too also had an increase.
		5	10	130		Other	Blood Disorders	Cribra orbitalia left	1
		5	10	130		Other	Blood Disorders	Cribra orbitalia right	1
		5	10	130		Other	General comments	General pathology comments	Enthesopathies:-1.Femora Gluteus maximus
		5	10	130		Other	Miscellaneous	Dental	Tooth sectioned by Ivanhoe, the left maxiallry 1st molar. Mandible quite a high rate of ante mortem tooth loss and quite heavy wear on the occlusal surfaces of the anterior teeth.
		1	10	131		Infectious	Non-Specific Infection	Non-specific periostitis	Possible indication of a non specific periosteal reaction, inflammation of the occipital bone with an increase in porosity (macro) of the occipital bone, mid point on the ectocranial surface.
		1	10	131		Joints	Erosive Arthropathy	Gout	Probable indication of gout with destructive rounded lesions on the medial aspect of the para articular surface of the right 1st metatarsal.The articualr surface area was also affected by degenerative joint changes.
		1	10	131		Joints	Other	Diffuse idiopathic skeletal hyperostosis (DISH)	Possible indication of early stage of DISH. There was no fusion of the right hand side of the vertebrae with the classic candle wax type of fusion but there was marked margianl osteophytic lipping on the right side of the vertebrae that could be an indcation/precursor to the pathegnemonic pathological changes of DISH.
		1	10	131		Joints	Other	Other (Joints - Miscellaneous)	Degenerative joint disease (DJD) changes in the hands and feet with margianl osteophytic lipping og the articular surfaces. Most notably affected was the right 1st metatarsal & proximal phalanx that had become grossly distorted with Grade 3 marginal lipping, subchondral cysting and surface destruction but no indication of eburnation. The changes appeared though as they woudl have been presursor f…
		1	10	131		Neoplastic	Bone Tissue	Osteoma (including button osteoma)	Button osteoma. 19.1mm x 19.3mm. Smooth rasied area of bone on the left parietal adjacent to the coronal suture. Most similar in appearance to a button osteoma, no indication of trauma in the area or infection.
		1	10	131		Other	Blood Disorders	Cribra orbitalia left	0
		1	10	131		Other	Blood Disorders	Cribra orbitalia right	0
		1	10	131		Other	General comments	General pathology comments	Xyphoid fused to sternum.Enthesopathies:-1. Humerii attachment for Pectoralis major and Deltoid, right humerus lateral epicondyle Common extensor origin.. 2.Pelves iliac crest External oblique. 3.Patellae anterior surface Rectus femoris, particularly pronounced righ tside. 4.Femora Gluteus maximus. There may have been more but there was a lot of PM damage	2
		1	10	131		Other	Miscellaneous	Dental	Area of the maxialle heavily stained by iron residue and the left mandibular lateral incisor & canine had enamel fractured off PM.
		1	10	132		Joints	Osteoarthritis	Osteoarthritis	Osteoarthritis of the rib facets of thoracic vertebrae Th11 and Th12 with irregular margins, lipping, porosity and eburnation.
		1	10	132		Other	Blood Disorders	Cribra orbitalia left	0
		1	10	132		Other	Blood Disorders	Cribra orbitalia right	0
		1	10	132		Other	General comments	General pathology comments	Fusion of the xyphoid to the sternum. Enthesopathies:-Femora Gluteus maximus	2
		5	10	133		Congenital	Spinal Disorders	Scoliosis	Possible indication of scoliosis but the slight curvature being more related to age and sex of female than congenital. There was a slight curvature of the thoracic vertebrae towards th eright aspect with wedging/compression betwenn Th8 and Th9.
		5	10	133		Infectious	Non-Specific Infection	Non-specific periostitis	Non specific perisoteal reaction (healed) right tibia mid shaft on the medial and lateral shaft surfaces, with remodelled striated bone and on the later mid shaft surface a small raised ridge of bone.
		5	10	133		Joints	Other	Other (Joints - Miscellaneous)	Degenerative joint disease (DJD) of the left and right metacarpals with margianl osteophytic lipping of the distal articular margins. Facet formation on the posterior surface of the clavicles with the right small oval area at the acromial end inferior to the conoid tubercle and the left the facet at the sternal end marked and lipped.
		5	10	133		Other	Blood Disorders	Cribra orbitalia left	0
		5	10	133		Other	Blood Disorders	Cribra orbitalia right	0
		5	10	133		Other	General comments	General pathology comments	Asymmetry of humerii, left shorter than right.Fusion of xyphoid to sternum. Poirier's facet on the neck of the right femur. Enthesopathies:-1. Humerii Deltoid, right humerusTers major. 2.Pelves iliac crest External oblique. 3.Femora Gluteus maximus, Greater trochanter Gluteus medius.4. Right patella anterior surface Rectus femoris.5.Tibia Soleus. 6.Fibulae distal end Anterior talofibular ligament.	4
		5	10	133		Other	Miscellaneous	Dental	Tooth sectioned by Ivanhoe left 3rd mandibular molar.
		5	10	133		Trauma	Accidental	Healed fracture	Left floating rib healed fracture with well remodelled callus formation, no indication of any infection and no other ribs affected on the left or right side
		5	10	134		Congenital	Spinal Disorders	Scoliosis	Scoliosis of the thoracic vertebrae with a curvature eminating from Th1 through to Th11 alternating from the right to the left side. In the upper to mid thoracic vertebrae wedging of th evertebrae and margianl osteophytic liping with the Th2 and Th3 fused on the left side (anterior).The lumbar vertebrae were also affected witha slight curvature and with lumbar L1 with lateral wedging on the right…
		5	10	134		Infectious	Non-Specific Infection	Non-specific periostitis	Non specific periosteal reaction (healed) of the posterior and medial shaft surfaces (mid) of the tibiae. The affected area had remodelled striated bone, some porosity with the left slightly more affected than the right. Both tibiae had a very dense heavy feeling to them.
		5	10	134		Joints	Other	Diffuse idiopathic skeletal hyperostosis (DISH)	Possible indication of early stage of DISH with pronounced osteophytic lipping on the right side of the vertebrae, particularly from Th7 to Th11, although there was as yet no fusion on the right side.
		5	10	134		Joints	Other	Rotator cuff disease	Rotator cuff disease affecting both the right and left side but more pronounced on the left side. The humerii the Greater tubercle of th eright was not affected but the left had an irregular bony surface and cyst in the area for attachment of Supraspnatus . The Lesser tubercles of both humerii were lipped and had irregular bone surfaces in the attchment for Subscapularis. The acrmions of the scap…
		5	10	134		Neoplastic	Bone Tissue	Osteoma (including button osteoma)	Button osteoma. Small smooth round raised area of bone, 10.9mm x 10.6mm,on the right parietal superior to the temporal bone
		5	10	134		Other	Blood Disorders	Cribra orbitalia left	0
		5	10	134		Other	Blood Disorders	Cribra orbitalia right	0
		5	10	134		Other	General comments	General pathology comments	Asymmetry of long bones, right longer than left. Poirier's plaque on the necks of the femora.The enthesopathies observed appeared to be marked and pronounced and particularly on the rigth hand side. Enthesopathies:-1. Humerii aatcahment for Pectoralis major & Deltoid, medial and lateral epicondyles attachment for Common extensor origin and Common flexor origin. 2. Right ulna (left missing PM) ole…	3
		5	9	135		Joints	Other	Other (Joints - Miscellaneous)	Degenerative joint diseaese (DJD) of the left and right tarsal bones with Grade 1 marginal osteophytic lipping.
		5	9	135		Other	Blood Disorders	Cribra orbitalia left	9
		5	9	135		Other	Blood Disorders	Cribra orbitalia right	9
		1	10	136		Infectious	Non-Specific Infection	Non-specific periostitis	Non specific periosteal reaction (healed) medial surface mid shaft of the left tibia with smooth remodelled striated bone.
		1	10	136		Joints	Other	Ankylosis	Ankylosis of the left sacro iliac joint. Although there was PM damage to the pelvis and the sacrum was missing PM the area of the auricular surface was covered by smooth remodelled bone indicating that he sacro iliac joint had beencompletely fused.
		1	10	136		Other	Blood Disorders	Cribra orbitalia left	0
		1	10	136		Other	Blood Disorders	Cribra orbitalia right	0
		1	10	136		Other	General comments	General pathology comments	Femora damaged PM but did appear to have some curvature to them mediolaterally, possibly indicating healed/residual rickets but as the other long bones not affected and PM damage present difficult to be more conclusive. Enthesopathies:-1.Left pelvis iliac crest External oblique. 2.Femora Gluteus maximus and pronounced attachments along the Linea Aspera. 3. Tibiae Soloeus, particularly marked on t…	2
		1	10	136		Other	Miscellaneous	Dental	Mandible edentulous.
		1	10	137		Infectious	Non-Specific Infection	Non-specific periostitis	Non specific periosteal reaction (healed) on the anterior surface of the sacrum affecting the sacral vertebrae from S2 to S5. There was smooth raised bone on the right side of the vertebrae with porosity, indicating possibly some sort of an inflammation of ?internal soft tissue/internal organ.
		1	10	137		Other	Blood Disorders	Cribra orbitalia left	1
		1	10	137		Other	Blood Disorders	Cribra orbitalia right	9
		1	10	137		Other	General comments	General pathology comments	Enthesopathies:- Humerii Deltoid. 2.Left radius, radial tuberosity Biceps.3.Pelves iliac crest External oblique.4.Femora Gluteus maximus, marked Linea Aspera. Right femur Lesser trochanter Psoas major and Iliacus. 5.Tibiae posterior surface Soleus.6.Right calcaneus (left damaged PM) Tenndo calcanea (Achilles tendon).
		1	10	137		Other	Miscellaneous	Dental	Teeth sectioned by Ivanhoe mandibular left 1st & 3rd molar and left 1st premolar. Maxillae edentulous.
		1	11	138		Congenital	Miscellaneous	Other (Miscellaneous)	Thoracic vertebra Th12 with bilateral rudimentary ribs.
		1	11	138		Congenital	Spinal Disorders	Other (Congenital-Spinal Disorders)	Lateral wedging right side (hypoplasia) of the 5th lumbar vertebra. Mild ventral hypoplasia was also observed in the thoracic vertebrae, Th8 to Th12, resulting with a slight curve towards the right side.
		1	11	138		Infectious	Non-Specific Infection	Non-specific periostitis	Non specific periosteal reaction (healed) of the right tibia, possibly some changes on the left tibia but difficult to ascertain due to the PM surface damage. There was one slightly raised area on the distal medial shaft surface that could have been an indication of an infection, ?ulcer but due to the damage it was not possible to be certain. The changes observed in the right tibia were evident o…
		1	11	138		Joints	Other	Ankylosis	Bilateral ankylosis of the sacroiliac joints. Although there was PM damage with the sacrum being fragmented the area of the auricular surfaces were covered by smooth remodelled bone with fusion occuring along the length of the joint articulations.
		1	11	138		Other	Blood Disorders	Cribra orbitalia left	0
		1	11	138		Other	Blood Disorders	Cribra orbitalia right	0
		1	11	138		Other	General comments	General pathology comments	The left and right articular surace of the occipital condyles had a finger size depression on the surface, the right condyle had a bony lip emanating from the medial aspect in towards the foramen magnum.The other side did not have a lip but what appeared like a small channel.There did not appear to be any visible pathological process or cause. The articulation of the mandible in the mandibualr fo…	3
		1	10	139		Congenital	Spinal Disorders	Kyphoscoliosis	Severe kyphoscoliosis of the thoracic vertebrae, the lower thoracic vertebrae most severly affected with the pronounced 'u' curvature from the block vertebrae of Th8 to Th11,caused by the distortion & malformation of these vertebrae (hemimetamere hypoplasia).Appearance of the malformation would suggest severe multiple unilateral hypoplasia with coalescence into post lateral bar. (See Ethne Barnes…
		1	10	139		Infectious	Non-Specific Infection	Non-specific osteitis	Probable non specific osteitis (healed) of the right tibia with the main shaft area appearing slightly enlarged and thickened when compared to the left tibia. The medial and lateral shaft surfaces also had remodelled striated bone and porosity.
		1	10	139		Joints	Other	Ankylosis	Unilateral sacroiliac fusion of the left sacroiliac joint. The fusion of the joint was across the superior area with smooth remodelled bone. The area was damaged PM with the area of fusion broken leaving the sacrum and pelvis as two parts.
		1	10	139		Other	Blood Disorders	Cribra orbitalia left	9
		1	10	139		Other	Blood Disorders	Cribra orbitalia right	9
		1	10	139		Other	General comments	General pathology comments	Enthesoapthies:- 1. Humerii Deltoid. 2. Pelves iliac crest External oblique, ischia Semitendinosus and long head of biceps. 3.Femora Gluteus maximus, Greater trochanter Gluteus minimus (very pronounced), Lesser trochanter Psoas major & iliacus.4.Tibiae Soleus. 5. Calcanea Tenod calcaneus (Achilles Tendon). Both calcanea appeared to be larger in the main body and with an increased height which gav…	2
		1	10	139		Other	Miscellaneous	Dental	Scooped wear facet on the right and left canine that in appearance were most similar to pipe facets.
		1	9	140		Metabolic	Vitamin D Deficiency	Rickets	Possible indication of healed/residual rickets. The bones of this male individual were badly damaged PM but th efemora appeared to have quite a pronounced curve in the proximal shaft anterior/posterior, producing an almost pinched look about the mid shaft area. It also gave them the appearance of being slightly bowed which may have been due to Vit D deficiency. Difficult to fully assess as the ot…
		1	9	140		Other	Blood Disorders	Cribra orbitalia left	0
		1	9	140		Other	Blood Disorders	Cribra orbitalia right	0
		1	9	140		Other	General comments	General pathology comments	Enthesopathy:- 1. Right femur Gluteus maximus.
		1	10	141		Joints	Other	Diffuse idiopathic skeletal hyperostosis (DISH)	DISH. Candle wax fusion of the thoracic vertebrae on the right side of the vertebral bodies of Th8, 9 and 10 with PM damage to Th7 but probable fusion to Th8. There was disk space integrity and no apophyseal involvement.The vertebrae in general had a very friable and brittle quality to them.	2
		1	10	141		Joints	Other	Other (Joints - Miscellaneous)	Degenerative joint disease oof th earticualr head of the rigth 1st metatarsal with Grade 1 marginal osteophytic lipping and subchondral cysting.
		1	10	141		Other	Blood Disorders	Cribra orbitalia left	0
		1	10	141		Other	Blood Disorders	Cribra orbitalia right	0
		1	10	141		Other	General comments	General pathology comments	Fusion of xyphoid to sternum. Enthesopathies:- 1. Left humers Deltoid & Pectoralis major.2. Ulnae olecranon Triceps (more pronounced right side) 3.Pelves Iliac crest External oblique.4. Femora Gluteus maximus.5. Patellae Rectus femoris. 6.Tibiae Soleus	2
		1	10	141		Other	Miscellaneous	Dental	Interesting dental wear of the mandibular & maxillary dentition. Uneven wear pattern of the left mandibular dentition but difficut to assess fully as all the opposing maxillary teeth were missing PM apart from the 1st molar.The wear was such on the mandibular teeth from the canine to the 1st molar to cause an incline.The left canine had a sheared off piece of enamel forming a step on the distal a…
		1	10	141		Trauma	Accidental	Compression fracture (vertebrae)	Possible indication of a compression trauma to the thoracic vertebra Th7. There was PM damage to the vertebral body but thee was a distinct pinched appearnace to the mid point and reduction in height of the vertebral body, which when placed in articulation onto Th8 did not lay flat but was slightly raised with a lip. The apophyseal joints did not appear to have been affected. it was not possible …
		1	10	141		Trauma	Surgical Intervention	Other (Trauma - Surgical Intervention)	Post mortem calvarium cut to the skull resulting in four separate cut parts. The skull cap ( frontal & parietals), section of occipital, frontal with orbits & maxillae and left petrous & temporal.The cut surfaces were smooth and even with the right frontal bone section with the orbits showing two cut marks, as though the first incision failed and similar cut marks on the left temporal as though t…
		1	10	143		Congenital	Spinal Disorders	Scoliosis	Possible indication of slight scoliosis observeable in the thoracic and lumbar vertebrae when articualted. There was slight hypoplasia of the thoracic vertebrae, notably the lower thoracic and the lumabr produing a slight wedging of the vertebral bodies and subsequent curve towards to teh rigth aspect. There was slight marginal lipping on the right side of the vertebral bodies that may have been …
		1	10	143		Infectious	Non-Specific Infection	Non-specific periostitis	Non specific periosteal reaction (healed) of the right tibia mid shaft on the medial surface, the area was slightly raised with remodelled striated bone.
		1	10	143		Other	Blood Disorders	Cribra orbitalia left	0
		1	10	143		Other	Blood Disorders	Cribra orbitalia right	0
		1	10	143		Other	General comments	General pathology comments	Asymmetry of humerii. Enthesopathies:-1. Femora Gluteus maximus.	2
		1	10	143		Other	Miscellaneous	Dental	Indication on the occlusal surface of the left 2nd maxillary molar that there may have been a filing as the area of decay appeared very uniform, ? decay removed and filled but subsequently the filling material either lost or removed.
		1	10	143		Trauma	Accidental	Healed fracture	Healed oblique fracture of the left 2nd metatarsal. The fracture site was still visible in the shaft with the bones overlapping but there was no indication of secondary infection and the callus area was well remodelled and healed. The length of the left 2nd was slightly reduced when compared to the right.
		5	9	144		Other	Blood Disorders	Cribra orbitalia left	0
		5	9	144		Other	Blood Disorders	Cribra orbitalia right	0
		5	9	144		Other	General comments	General pathology comments	Asymmetry of upper long bones, most notably in the humerii with the left shorter than the right. Enthesoapthies:- 1. Femora Gluteus maximus. Costal cartilage very proliferative with long bony extensions in relation to the age of the female at 42 years.	2
		5	9	144		Other	Miscellaneous	Dental	Tooth sectioned by Ivanhoe left maxillary 1st molar.
		1	10	145		Circulatory	Osteochondroses	Other (Circulatory-Osteochondroses)	Possible indication of circulatory disorder in the small smooth edged defects on the posterior talaa articular surface of the calcanea, more marked on the right, which in form looked most similar to osteochondritis dissecans but were present on a surface that was not concave. The correspondign articualr sirface of the talus on the right side had a smooth edged defect that was quite marked adnd th…
		1	10	145		Infectious	Non-Specific Infection	Non-specific periostitis	Non specific periosteal reaction (healed) of the medial and lateral shaft surfaces of the tibiae. The shaft surfaces had remodelled striated bone that was more prominent in the mid shaft area and particularly so on the lateral mid shaft surface of the left tibia. Possible indication of infection on the dorsal surface at the distal end of the right 2nd and 3rd metatarsals. There was an area of rai…	3
		1	10	145		Joints	Osteoarthritis	Osteoarthritis	Osteoarthritis of the right 1st & 5th metatarsal. The articular head of the 1st MT had Grade 3 marginal osteophytic lipping with an area of eburnation on the lateral aspect of the head. The proximal phalanx also had marginal osteophytic lipping Grade 2 and an area of eburnation on the lateral aspect. The left 1st metatarsal was not present & so a comparison was not possible.The 5th MT had an exte…
		1	10	145		Joints	Other	Diffuse idiopathic skeletal hyperostosis (DISH)	Probable DISH with candlewax fusion of the right side of the vertebral bodies of thoracic vertebrae Th9 and Th10, there was possibly fusion between Th10 & Th11 but was broken PM.There was disk space integrity & no apophyseal involvement. There was also margianl osteophytic lipping on the right side og the upper thoracic vertebrae whcih may also be associated to DISH. It shoudl also be noted , how…
		1	10	145		Joints	Other	Other (Joints - Miscellaneous)	Degenerative joint disease of the tarsal bones with marginal osteophytic lipping.
		1	10	145		Other	Blood Disorders	Cribra orbitalia left	2
		1	10	145		Other	Blood Disorders	Cribra orbitalia right	2
		1	10	145		Other	General comments	General pathology comments	Tall & robust mlae. Enthesopathies:-1. Humerii Deltoid & Pectoralis major. 2. Radii radial tuberosiyt Biceps, more pronounced right side. 3. Pelves Iliac crest External oblique.4.Femora femoral neck Iliofemoral ligament.Greater trochanter Gluteus minimus. Lesser trochanter Psoas major & Iliacus, more pronounced right side. Posterior surface Gluteus maximus. Linea aspera marked attachments.
		1	10	145		Trauma	Accidental	Compression fracture (vertebrae)	Possible indication of compression to the thoracic vertebra Th7 with a diminshed body height and marginal osteophytic lipping of the left and right side probably in response to aid with stabilising the vertebrae. The apophyseal joints & spinous process was not affected. It was also obserevd in the superior bodies of Th4 and Th5 on the left side that there they were depressed, which could also be …
		1	10	145		Trauma	Accidental	Healed fracture	Healed intra articular fracture at the distal end of the right radius. The fracture line that was visible as a groove, ran anteriorly posteriroly across the artciular surface for the scaphoid.There was no indication of infection or of secondary joint changes. The scaphoid was not affected apart form Grade 1 margianl osteophytic lipping.
		5	10	146		Congenital	Spinal Disorders	Other (Congenital-Spinal Disorders)	Possible that the thoracic vertebra Th12 was taking on the morphology of lumbar L1 as the overall shape and morphology was more of a lumbar vertebra. In articualting the vertebrae it appeared almost as though there were then only 11 thoracic vertebra, and 6 lumbar but potentially with there being transitional qualities of the vertebra that was possibly Th12 but with traits of a lumbar L1. When al…
		5	10	146		Congenital	Spinal Disorders	Scoliosis	Indication of slight curvature of the spine with slight lateral wedging (hypoplasia) observed in the thoracic vertebrae and also the lumbar vertebrae.In light of some of th eother spinale congenital anomalies recorded this is probably not unexpected.
		5	10	146		Joints	Other	Ankylosis	Bilateral ankylosis of the left sacro iliac joint. There was PMdamage to the sacrum ala wing with the area being broken but part of the fused bone was still adhering to the left auricualr surface at the inferior aspect.
		5	10	146		Other	Blood Disorders	Cribra orbitalia left	0
		5	10	146		Other	Blood Disorders	Cribra orbitalia right	0
		5	10	146		Other	General comments	General pathology comments	Gracile individual.Enthesopathies:-1.Right ulna olecranon Triceps.2. Femora Gluteus maximus. 3.Patella Rectus femoris. 4.Tibiae Soleus
		5	10	146		Other	Miscellaneous	Dental	Teeth sectioned by Ivanhoe right mandibular 3rd molar and right maxillary 1st molar, however, believe that the 1st molar noted & labelled is in fact a 2nd molar.
		5	8	147		Congenital	Skull Malformation	Other (Congenital-Skull Malformation)	Possible congenital /developmental alteration of the face, observed in the nasal area. When viewing the skull face on there was noticeable asymmetry of the two sides with the right side appearing to be lower than the left. When observing the palate there was also a notcieable skewed appearacne to this with the right appearing to be slightly higher than the left.The ramus heads of the mandible als…
		5	8	147		Other	Blood Disorders	Cribra orbitalia left	0
		5	8	147		Other	Blood Disorders	Cribra orbitalia right	0
		5	8	147		Other	General comments	General pathology comments	Enthesopathies:-1.Humerii Deltoid. 2.Femora Gluteus maximus.3.Fibulae Soleus. Fusion of the xyphoid process to the sternum.	2
		5	8	147		Other	Miscellaneous	Dental	Fragment of right mandibular molar (enamel crown) sectioned by Ivanhoe. Over eruption of maxillary left 1st molar to compensate for ante mortem loss of the occluding teeth on the mandible.
		5	8	148		Other	Blood Disorders	Cribra orbitalia left	9
		5	8	148		Other	Blood Disorders	Cribra orbitalia right	9
		5	8	148		Other	General comments	General pathology comments	Gracile individual. Asymmetry of long bones, more noticeable in humerri, left shorter than right.
		5	8	148		Other	Miscellaneous	Dental	Tooth sectioned by Ivanhoe right maxillary 1st molar.
		1	10	149		Congenital	Skull Malformation	Bathrocephaly	Tentative suggestion of Bathrocephaly with viewing of the skull from the right side there was an inclication for there to be a protuberance of the occiptial bone which appeared to be formed from a step like formation between the parietal and occipital. The presence of this protuberacne could, however, be soleyl attributed to the possible blut force trauma to the skull and not be congenital in ori…	0
		1	10	149		Congenital	Skull Malformation	Other (Congenital-Skull Malformation)	Slight asymmetry of the mandible with the left side slightly reduced in length compared to the right.
		1	10	149		Infectious	Non-Specific Infection	Non-specific periostitis	Non specific periosteal reaction (healed) of the tibiae with remodelled striated bone mid shaft on the medial and lateral surfaces.There was also an increase in scattered porosity on the posterior aspect of the parietals and occipital bone that could be an indication of an inflammation.The left & right infratemporal surface of the Greater wing of the sphenoid bone were also noticeably more porous…
		1	10	149		Joints	Other	Diffuse idiopathic skeletal hyperostosis (DISH)	DISH.Candlewax fusion of the thoracic vertebrae on the right hand side from Th4 to Th11,there was disk space integrity and no apophyseal involvement. There was occassionally some marginal lipping of the left side in the mid to lower thoracic vertebrae.The cervical vertebrae also had osteophytic lipping which between cervical C5 and C6 on the right side looked as though it was about to fuse.The ri…
		1	10	149		Other	Blood Disorders	Cribra orbitalia left	0
		1	10	149		Other	Blood Disorders	Cribra orbitalia right	0
		1	10	149		Other	General comments	General pathology comments	Parish register listed death as by gout! But although the 1st metatarasals were present the para articular surfaces needed to observe the pathological changes of gout were damaged and missing PM. The left first rib was ossified to the manubrium.There was a golden sheen to some of the superior lumbar vertebral bodies.	1
		1	10	149		Other	Miscellaneous	Dental	Completely edentulous maxillae and mandible.Possible also to observe the reduction in height of the mandible from resorption of the bone with the antemortem loss of the molar teeth.
		1	10	149		Trauma	Interpersonal Violence	Blunt force trauma (incl depressed cranial fracture) healed	Possible blunt force truama to the right side of the skull with a ?healed depressed fracture. The depressed area of the skull was at the posterior aspect of the right parietal just superior to the right lambdoid suture mid way along the suture approx 29.6mm from lambda. The depression was such that it formed a noitceable thumb size indentation in the parietal that in turn made the area appear on …
		1	10	150		Circulatory	Osteochondroses	Other (Circulatory-Osteochondroses)	Circular defect in the distal articular surface of the left 1st proximal phalanx. In appearance it appeared to be most similar to osteochodrtis dissecans. The right phalanx was missing PM and the articular heads of the left and right metatarsals were damaged PM and so it was not possible to see if they had any changes.
		1	10	150		Congenital	Miscellaneous	Spondylolysis (bilateral)	Bilateral spondylolysis of the 5th lumbar vertebra with both parts present, the vertebral body and lamina. The two parts had been varnished.
		1	10	150		Congenital	Skull Malformation	Bathrocephaly	Possible indication of Bathrocephaly as the occipital bone appeared to be more prominent and protuded. There was an indentation that was like a small step between the parietals and occipital bone producing the protusion at the back of the skull that in form looked bathrocephalic.
		1	10	150		Other	Blood Disorders	Cribra orbitalia left	0
		1	10	150		Other	Blood Disorders	Cribra orbitalia right	0
		1	10	150		Other	General comments	General pathology comments	Enthesopathies:-1.Femora Gluteus maximus and iliofemoral ligament. Slight bowing of the fibulae anterior/posterior, ?metabolic/rickets but no bowing observable in the other leg bones present.	2
		1	10	150		Other	Miscellaneous	Dental	Left maxillary central & lateral incisor and right mandibular canine & lateral incisor glued into sockets.The enamel of much of the dention was damaged and fractured PM.
		5	10	151		Congenital	Skull Malformation	Bathrocephaly	Possible indication of Bathrocephaly with the occipital bone appearing to be more prominent and there being a slight iincline & step between the parietals and occiptial prodcuing the protuberance that appeared most simialr to the bun shape look associated with Bathrocephaly.
		5	10	151		Congenital	Spinal Disorders	Scoliosis	Possible indication of slight curvature of the spine but not necessarily caused by a congenital disorder but more possibly in association with the older age of this female and as a consequence of the stresses and load bearing of the spine. There was in the mid thoracic vertebrae marginal lipping of the right side with the shape of the vertebrae slightly altered causing a slight curve in their ali…
		5	10	151		Infectious	Non-Specific Infection	Non-specific periostitis	Non specific periosteal reaction (healed) of the tibiae prox- mid shaft on the medial & lateral surfaces. There was remodelled striated bone and with some small scattered raised bone plaques on the lateral shaft surface. Possible indication of infection of the tympanic area of the left ear, ?oteitis media. The area of the tympanic bone was mostly absent on the left compared to the right that had …	2
		5	10	151		Joints	Osteoarthritis	Osteoarthritis	OA of the hands. Osteoarthritis of the right 2nd metcarpal with Grade 2 marginal osteophytic lipping of the articualr head with most of the head covered by eburnation. The left 2nd metacarpal had similar marginal osteophytic lipping but only a very small area of eburnation. The other metacarpals present were not affected by OA but did have marginal osteophytic lipping.
		5	10	151		Joints	Other	Rotator cuff disease	Probable indication of rotator cuff disease of the right shoulder seen on the right humerus with an irregular bony surface on the area of the Lesser tubercle for the attachment of subscapularis. The area of the Greater tubercle was missing PM and the left humerus was also damaged in the area of the tubercles so a comparison was not possible. The acromions of the scapulae did not appear to be adve…
		5	10	151		Metabolic	General	Osteoporosis	Possible indication of this very old female individual being osteopeanic, not from the associated patterns of trauma from osteoporosis (OP), as none were observed but in association with the sex and age and the very light weight density of the bones. HOWEVER, it is realised that such a diagnosis should be tested as the change in density of the bones could be attributable to the burial environment…
		5	10	151		Metabolic	Vitamin D Deficiency	Rickets	Possible indication of rickets observed in the medio lateral curvature of the proximal to mid shaft of the femora, causing them to bow. The tibiae and fibulae were not similarly affected by bowing. The posterior surface of the femora did not appear to have any extra bone build up in compensation of the alteration to the gait from the curvature.
		5	10	151		Other	Blood Disorders	Cribra orbitalia left	0
		5	10	151		Other	Blood Disorders	Cribra orbitalia right	0
		5	10	151		Other	General comments	General pathology comments	Enthesopathies:-1.Femora Gluteus maximus.
		5	10	151		Other	Miscellaneous	Dental	Completely edentulous maxillae and mandible. The maxillary palate had a deep scooped appearance and resorption and there was also clearly visible resorption of the mandible.
		5	10	151		Trauma	Accidental	Healed fracture	Two healed rib fractures, with one a mid left rib with a healed fracture of the shaft with a well remodleed callus and good alignment. The other fracture was of a right lower rib also of the shaft with a remodelled callus but indication of slight bone overlap of the two parts. The remaining shaft was damged and misisng PM. There was no indication on eiother of the ribs of secondary infection.The …
		5	10	151		Trauma	Accidental	Subluxation (full or partial)	Possible indication of partial subluxation of the left TMJ, with the very reduced and flattened head of the mandibular ramus articulating in part with a pseudo facet on the lateral aspect of the left mandibular fossa. This alteration may be seen to be age related in consideration of the very advanced years of the female (90yrs) and the subsequent long term attrition of the joint/s.The ramus heads…
		5	9	152		Congenital	Spinal Disorders	Other (Congenital-Spinal Disorders)	The inferiror facets of Th11 and superior facets Th12 on the left side appeared smaller in size comaprativley to the right side and possibly indicated hypoplasia.
		5	9	152		Other	Blood Disorders	Cribra orbitalia left	0
		5	9	152		Other	Blood Disorders	Cribra orbitalia right	0
		5	9	152		Other	General comments	General pathology comments	Enthesopathies:- 1. Femora Gluteus maximus
		5	9	152		Other	Miscellaneous	Dental	Tooth sectioned by Ivanhoe left 1st mandibular molar.
		5	9	153		Congenital	Skull Malformation	Other (Congenital-Skull Malformation)	Possible congenital change of the skull most apparent in the facial area that appeared to be shortened in length. The maxillae also had what appeared to be a pronounced depth with a markedly scooped appearance.The buccal surface of the central incisors had two deep transverse grooves that when the mandible was articulated there was a noticeable underbite. Suggesting that the underbite with the ma…
		5	9	153		Congenital	Spinal Disorders	Scoliosis	Indication of scoliosis in the thorcic and lumbar vertebrae with a curvature towards the right side and in part the upper thoracic also had a sight kyphotic forward curve. There was lateral wedging (hypoplasia) most notable in the lumabr vertebrae, particularly in lumbar L5 which was seen in the corresponding slope towards the right side of the 1st sacral vertebra.Which in effect raised teh left …
		5	9	153		Infectious	Non-Specific Infection	Non-specific periostitis	Possible non specific periosteal reaction with increased porosity of the parietals and occipital bone, possibly indicating an inflammation of the scalp or alternatively Porotic hyperostosis. SEE DIFFERENTIAL DIAGNOSIS 1010
		5	9	153		Joints	Other	Other (Joints - Miscellaneous)	Both the 1st metatarsals had a flattening to the medial articular surface of the proximal head. There was some increase in porostiy of the dorasal surface of the rigth MT and both MT's onthe plantar surface had marked grooves. Theer appeared to be no indication of joint degeneration of either of the MT's. Poosibly such a changecould be attributed to footwear or perhaps a change in gait & the pres…
		5	9	153		Metabolic	Vitamin D Deficiency	Other (Metabolic - Vitamin D Deficiency)	The fibulae curved anteriorly posteriorly with the proximal - mid shaft section most affected causing this part of the fibulae to be deflected anteriorly producing the bowed shape. It was difficult to establish if this was caused by a metabolic disorder such as Vit D deficiency, rickets. The other long bones were not similarly affected withthe tibiae havig a slight curvature bit not seemingly bey…
		5	9	153		Other	Blood Disorders	Cribra orbitalia left	0
		5	9	153		Other	Blood Disorders	Cribra orbitalia right	0
		5	9	153		Other	Blood Disorders	Porotic hyperostosis	DIFFERENTIAL DIAGNOSIS Noticeable increase in porosity of the parietals and occipital bone (ectocranial) with the concentration of microporosity of the parietals found in the area of the parietal eminence. Such a change could be associated with porotic hyperostosis or alternativley could be an indication of an inflammation/infection. SEE DIFFERENTIAL DIAGNOSIS 211
		5	9	153		Other	General comments	General pathology comments	Enthesopathies:-1.Femora Gluteus maximus
		5	9	153		Other	Miscellaneous	Dental	Very deep pallate of maxillae that also appeared to be quite short in length.
		5	9	153		Trauma	Accidental	Subluxation (full or partial)	Possible indication of subluxation of the left TMJ. The superior aspect of the mandibular fossa was smooth and flattened whilst the head of the left ramus was larger and flattened compared to the right side. The alteration in the shape and form of the ramus heads and TMJ would have exacerbated the changes from the underbite.
		5	9	154		Infectious	Non-Specific Infection	Non-specific periostitis	Possible indication of an infection of the superior & inferior body of L5 and superior body of S1. On the superior vertebral body surface of L5 towards the posterior aspect there was a small raised almost circular area of bone with thin walls that looked similar to a ?cyst. The inferior vertebral body of L5 and superior vertebral body of S1 had irregular bone on the surface that did not appear to…
		5	9	154		Infectious	Specific Infection	Tuberculosis (M.tuberculosis/bovis)	Differential Diagnosis:Tentative suggestion of tuberculosis with the observation of pathological changes in the infection of the superior & inferior body of L5 and superior body of S1. On the superior vertebral body surface of L5 towards the posterior aspect there was a small raised almost circular area of bone with thin walls that looked similar to a ?cyst. The inferior vertebral body of L5 and …
		5	9	154		Joints	Other	Other (Joints - Miscellaneous)	The facets of the ribs had frilly irregular margins from osteophytic lipping, indicative of degenerative joint change.
		5	9	154		Metabolic	Vitamin D Deficiency	Rickets	Possible indication of residual healed rickets with curvature of the proximal to mid shaft of the tibiae and fibulae causing them to bow medio laterally.The femora did not appear to be affected.
		5	9	154		Other	Blood Disorders	Cribra orbitalia left	0
		5	9	154		Other	Blood Disorders	Cribra orbitalia right	0
		5	9	154		Other	General comments	General pathology comments	Enthesopathies:- 1. Femora Gluteus maximus.Linea aspera was also marked
		5	9	154		Other	Miscellaneous	Dental	Teeth sectioned by Ivanhoe right maxillary 1st molar, left mandibular 2nd premolar and left mandibular 3rd molar. The enamle of the teeth was also badly damaged from PM fracturing.
		5	9	154		Trauma	Surgical Intervention	Other (Trauma - Surgical Intervention)	Possible indication from the right tibia of Post mortem investigation cuts to the anterior shaft. In the mid shaft on the anterior crest there were three cuts/incisions with the line of the cut edge visible from the medial side. Two of the cuts were relatively close together with the third furtehr down from the second. All were in a desending line on the anterior crest. The uniform colouration of…
		1	10	155		Infectious	Non-Specific Infection	Non-specific periostitis	Increased porosity of the skull around Bregma and on the parietals,slightly more severe on the right side compared to the left. Did not appear to be akin to porotic hyperostosis but more an indication from the porosity of an infection and inflammation of the scalp.
		1	10	155		Other	Blood Disorders	Cribra orbitalia left	0
		1	10	155		Other	Blood Disorders	Cribra orbitalia right	9
		1	10	155		Trauma	Accidental	Healed fracture	Healed fractures of two lower right rib & intra articular fracture of the right tibia, distal end. Both ribs were fractured at the angle & although there was remodelling of the callus's there was irregularity to the remodelling with one having bony extensions on the inferior & superior aspect & the visceral surface of both the callus formations also had an irregular surface & also appeared to hav…	3
		5	9	156		Congenital	Skull Malformation	Bathrocephaly	Possible indication of Bathrocepaly as there was a slight incline/step between te parietals and occipital bone producing a prominent shape to the back of the head most similar in it's protuberacne to Bathrocephaly.
		5	9	156		Congenital	Spinal Disorders	Other (Congenital-Spinal Disorders)	Slight lateral wedging of the lumbar vertebrae, more apparent in L2 that also had a slightly scooped depression on the right side on the anterior aspect of the vertebral body. There did not appear to be an indication of trauma or infection.
		5	9	156		Other	Blood Disorders	Cribra orbitalia left	0
		5	9	156		Other	Blood Disorders	Cribra orbitalia right	0
		5	9	156		Other	General comments	General pathology comments	Very gracile female
		5	9	156		Trauma	Accidental	Subluxation (full or partial)	Subluxation of the right TMJ with distortion to the shape & surface of the mandibular fossa & right ramus head. The joint surface of the fossa was coarse & irregular with an extension tothe superior aspect that was also coarse. The right ramus head was altered in shape with on the medial aspect an area that looked like a facet. When there was articulation between the skull & mandible it was possi…
		1	10	157		Congenital	Skull Malformation	Other (Congenital-Skull Malformation)	Deflection of the spinous process towards the right side. Poosible indication of developmental problem. The other spinous processes present did not appear to be similarly affected.
		1	10	157		Infectious	Non-Specific Infection	Non-specific periostitis	Non specific periosteal reaction (healed) of the tibiae affecting the proximal to mid lateral shaft surfaces. There was remodelled striated bone with microporosity & slightly raised surface. There was considerable PM surface damage on the medial shaft surfaces and so it was not possible to establish if they had also been affected.
		1	10	157		Other	Blood Disorders	Cribra orbitalia left	0
		1	10	157		Other	Blood Disorders	Cribra orbitalia right	0
		1	10	157		Other	General comments	General pathology comments	Enthesopathies:-1. Right humerus Pectoralis major and Brachialis. 2. Femora Gluteus maximus and right femur Lesser trochanter Psoas major and iliacus.
		1	10	157		Other	Miscellaneous	Dental	The teeth present were badly damaged PM with most of the enamel fractured and lost PM.
		1	10	158		Congenital	Spinal Disorders	Scoliosis	Scoliosis (medium severity) of the thorcaic vertebrae from Th1 to T9, curving left to right, with the main area of the curvature in the mid thoracic region, Th3- Th6. There was lateral wedging of the thoracic vertebrae Th4,5,and 6 and Th9 & Th12, which could be seen to be a traumtic/age related response to load bearing rather than congenital in origin considering the older age of the individual. …	2
		1	10	158		Joints	Other	Ankylosis	Ankylosis of the right sacro iliac joint but the fusion line was broken post mortem. The area of fusion was at the superior aspect. The left pelvis was missing PM and the left side of the scarum was also damaged PM and so it was not possible to establish if ankylosis had also occurred on the left side.
		1	10	158		Joints	Other	Other (Joints - Miscellaneous)	Degenerative Joint Disease (DJD) of the left and right tarsal and metatarsal bones with the articualr margins having Grade1 and Grade 2 marginal osteophytic lipping.
		1	10	158		Neoplastic	Bone Tissue	Osteoma (including button osteoma)	Possible button osteoma. On the occipital bone suoerior to the inion protuberance there was a noticeable protuberance to the bone. The area was smooth and raised and had a relatively well demarcated shape, which may possibly be a button osteoma. There did not appear to be any indication of trauma or infection to the occipital bone. An alternative to a button osteoma could be a cyst. SEE DIFFERENT…
		1	10	158		Neoplastic	Neoplastic General	Bone cysts	Possible indication of a bone cyst on the occipital bone superior to the inion protuberance. The affected area was a smooth and raised almost rounded protusion with dimensions roughly, 28mm X 22.3mm,that was noticeable more when the skull was placed in the side view. There did not appear to be any indication of trauam or infection. s the skull was complete it was not possibe to see what the endoc…
		1	10	158		Other	Blood Disorders	Cribra orbitalia left	0
		1	10	158		Other	Blood Disorders	Cribra orbitalia right	0
		1	10	158		Other	General comments	General pathology comments	Fusion of the xyphoid process to the sternum. Asymmetry of the long bones. Enthesopathies:-1.Right humerus lateral epicondyle Common extensor origin. 2. Right pelvis anterior inferior iliac spine Ilio femroal ligament and Straight head of rectus femoris, ischium Semimembranosus and Semitendinosus and long head of biceps. 3.Femora Gluteus maximus, right femur Iliofemoral ligament. 4.Tibiae Soleus	3
		1	10	158		Trauma	Accidental	Healed fracture	Possible indication of a healed and remodelled fracture to the nose. The main area of the nasal bones appeard to be normal but the area of bone at the end was smoothed and flattened, possibly indicating an injury/break to the nose at the most anterior aspect of the nasal bones.
		5	10	159		Infectious	Non-Specific Infection	Non-specific periostitis	Non specific perisoteal reaction (healed) of the tibiae.The proximal to mid shaft, (more concentrated in mid shaft) surfaces of the medial and lateral sides had slightly raised remodelled striated bone.
		5	10	159		Joints	Other	Other (Joints - Miscellaneous)	Osteopyhtic bony extension/bridge eminating from the right ala wing of the sacrum overlying the auricular surface of the right pelvis. There was no fusion of the bridge but it may be that at a later stage ankylosis wouldl have occured. There was a slight bony bridge on the left side but not as prominent as the right.
		5	10	159		Joints	Other	Rotator cuff disease	Bilateral rotator cuff disease observed in the proximal humerii (Greater and lesser tubercles) and the acromion of the right scapula (left damaged PM). The Greater tubercles for the attachment of Supraspinatus were the most severely affected with pitting/cysting of the surface area. The Lesser tubercles were also affected but had less severe changes with slightly raised areas of bone on the surfa…
		5	10	159		Other	Blood Disorders	Cribra orbitalia left	0
		5	10	159		Other	Blood Disorders	Cribra orbitalia right	0
		5	10	159		Other	General comments	General pathology comments	Asymmetry of long bones, most noticeable in femora left shorter than right. Enthesopathies:- 1. Humerii Latissimus dorsi & right humerus Pectoralis major. Lateral epicondyle Common extensor origin. 2.Ulnae olecranon Triceps. 3.Right pelvis iliac crest External oblique. 4. Femora Gluteus maximus. 5.Tibiae Soleus. 6.Calcanea Tendo calcaneus (Achilles tendon)	2
		5	10	159		Other	Miscellaneous	Hyperostosis frontalis interna	Hyperostosis Frontalis Interna, Type 3. On the endocranial surface of the frontal bones either side of the crista galla there was florid bone growth creating smooth raised undualting areas of bone, typical of HFI. The florid nature of the build up of bone indicated a Type 3.The diagnosis of HFI was also consistent with the sex of the individual (female) and being an older female and post menopaus…
		5	10	159		Other	Miscellaneous	Pagets disease	Possible indication of Pagets disease in the skull. Due to the post mortem damage to the skull (fragments) it was possible to see the broken edges of the bones and the cross section of those of the frontal and parietals appeared to have a thickened appearance to the diploe and these parts also felt very dense in weight. With such observed changes and also the older age of the female, the possible…
		1	10	160		Joints	Other	Diffuse idiopathic skeletal hyperostosis (DISH)	Probabale DISH. Very poor preservation of the post cranila skeleton with severe damage but the vertebrae present identified as lower thoracic had severe osteophtyic lipping of the right side and two were fused together (?Th10 & Th11) on the right side with "candlewax" type fusion indciative of DISH. There was also disk space integrity.Considering the older age of the male may also be an indicator…
		1	10	160		Other	Blood Disorders	Cribra orbitalia left	0
		1	10	160		Other	Blood Disorders	Cribra orbitalia right	0
		1	10	160		Other	General comments	General pathology comments	Enthesopathies:-1.Pelves iliac crest External oblique
		1	10	161		Metabolic	Vitamin D Deficiency	Osteomalacia	Atentative possiblilty of osteomalacia with the very marked curvature of the sacrum to the degree where it is almost folded. Such a severe curvature could be associated to the metabolic disorder osteomalacia where the bones become very pliable and bend more easily particularly in older individuals. The older age of this male fits that criteria. The damage to the skeleton post mortem was severe ad…
		1	10	161		Metabolic	Vitamin D Deficiency	Rickets	Possible indication of healed/residual rickets in the femora. The preseravtion of this indiviaul was very poor but the most extant bones present were the femora and when placed anatomically they appeared to curve medio laterally in the proximal to mid section, particularly the right femur.The sections of the tibiae present did not show any such bowing.
		1	10	161		Other	Blood Disorders	Cribra orbitalia left	9
		1	10	161		Other	Blood Disorders	Cribra orbitalia right	9
		5	11	162		Other	Blood Disorders	Cribra orbitalia left	9
		5	11	162		Other	Blood Disorders	Cribra orbitalia right	9
		5	11	162		Other	Miscellaneous	Dental	Mandible completely edentulous and reduction in height of the mandible from resorption.
		5	11	163		Congenital	Spinal Disorders	Scoliosis	Scoliosis of the thoracic & lumbar vertebrae with the curvature most evident from Th6 to Th12. There was lateral wedging (hypoplasia) of the vertebral bodies producing a curve initially towards the left side. There was vertebral body fusion between Th7 & Th8 AND apophyseal fusion between Th10 & Th11.The lateral wedging affected the left side of the thoracic vertebrae from Th6 producing an elongat…
		5	11	163		Infectious	Non-Specific Infection	Non-specific periostitis	Possible indication of non specific perisoteal reaction (healed) of the tibiae on the medial shaft surfaces. There was surface damage but there appeared to be finely remodelled striated bone on the medial surfaces.
		5	11	163		Joints	Osteoarthritis	Osteoarthritis	Osteoarthritis of the left hand.The left 1st metacarpal articulating head had Grade 2 marginal osteophytic lipping and the whole surface was smooth and eburnated. Two left phalanges, proximal and interproximal had Grade 2 osteophytic lipping, pitting, eburnation and grooving on their corrsponding articualting joint surfaces.The other hand bones present for the left and right side were not similar…
		5	11	163		Metabolic	General	Osteoporosis	Possible indication of osteoporosis (OP). The PM damage to the skeleton did not enable it to ascertain if there were colles fractures, there were no vertebral fractures/collapse but the individual did have scoliosis, whcih appeared more to be congenital but could be age related. What was present of the femora and pelves did not seem to suggest any femoral neck breaks. However, the skeletons overa…
		5	11	163		Other	Blood Disorders	Cribra orbitalia left	0
		5	11	163		Other	Blood Disorders	Cribra orbitalia right	0
		5	11	163		Other	Miscellaneous	Dental	Completely edentulous mandible and resorption of the mandible present.
		5	11	163		Trauma	Accidental	Healed fracture	Healed fracture of a left rib, well remodelled callus on the fracture site in the md to sternal end of the rib shaft. There did not appear to be any indication of infection.
		1	10	164		Congenital	Skull Malformation	Craniofacial abnormality	The eye orbits in appearance were very elongated and looked 'droopy'. Possibly could be a developmental/congenital abnormality. When the mandible was articulated with the skull it was very pronounced in the area and noticeably protruded and jutted forward.
		1	10	164		Congenital	Spinal Disorders	Other (Congenital-Spinal Disorders)	Indication of a cleft in the vertebral body of cervical C6 that in appearance looked similar to a Butterfly vertebra. The Th1 inferior to the rib facets had deep impressions almost as though the body had been pinched on either side causing the two deep depressions.
		1	10	164		Infectious	Non-Specific Infection	Non-specific periostitis	Non specific perisoteal reaction (healed) of the tibiae. There was remodelled striated bone on the medial and lateral shaft surfaces but it was most severe on the left tibia in the mid section of the medial shaft surface.
		1	10	164		Neoplastic	Neoplastic General	Other (Metabolic - Neoplastic General)	The texture of all the bones and the vertebrae were very coarse and pummice like to touch, and also light and friable,which could indicate a systemic problem and possibly be metabolic, neoplastic, Paget's or blood disorder such as leukemia or anemia to produce such an all over change to the surface and texture of the bones. It is of course possible that the burial enviroment was the cause but the…
		1	10	164		Other	Blood Disorders	Cribra orbitalia left	0
		1	10	164		Other	Blood Disorders	Cribra orbitalia right	0
		1	10	164		Other	General comments	General pathology comments	Asymmetry of the long bones. Enthesopathies:- 1.Femora Gluteus maximus and Iliofemoral ligament. 2.Left calcaneus Tenod calcaneus (Achilles Tendon). The left femorla appeared to be slghtly flattened but there was PM damage in thtis area and so this may cause the appearance of the head being flattened comparatively to the left.	2
		1	10	164		Other	Miscellaneous	Pagets disease	Differential Diagnosis. The pummice like texture of the bones may be an indication of the pathological process of Paget's as well as the possible compression of the thoracic vertebra Th8. The individual was also older and a male, more commonly associated with Paget's. Interestingly, the bones present did not appear to be enlarged or thickened as has been found in cases of the disease and were in …	0
		1	10	164		Trauma	Accidental	Compression fracture (vertebrae)	Possible indication of compression trauma to the thoracic vertebra Th8. the overall heightof the vertebral body of Th8 was diminished and reduced when articulated with the other vertebrae. The thoracic vertebral bodies did have Schmorl's nodes to indicate strwess and lo9ad bearing palced on the spine and so something such as this may have caused the trauma and compression of Th8.The spinous proce…
		1	10	164		Trauma	Accidental	Healed fracture	Possible indication of a healed fracture across the distal articular surface if the right 2nd metacarpal.Comparatively to the left side the area was enlarged and with a noticeable groove dividing the point of articualtion of the 1st metacarpal from the articulating area for the trapezoid. There did not appear to be any joint changes or signs of infection.
		1	10	164		Trauma	Accidental	Unhealed fracture (atrophic non-union)	Five rib shaft fragments, two of which appear to match to make one rib, all had cross sections and bone formation of unhealed fractures with attempts at callus formation but failure to unite. The surfaces did appear to indicate a fine layer of new bone suggesting infection but it was difficult to completely distinguish with PM surface damage. The unhealed fractures may be associated to the notice…
		5	10	165	1	Joints	Other	Other (Joints - Miscellaneous)	Degenerative joint disease of the left calcaneus with Grade 1 marginal osteophytic lipping of the articular surface for articulation with the cuboid.
		5	10	165	1	Other	Blood Disorders	Cribra orbitalia left	0
		5	10	165	1	Other	Blood Disorders	Cribra orbitalia right	0
		5	10	165	1	Other	General comments	General pathology comments	The skull when viewed superiorly had a heart shape. The left tibia at the anterior proximal end had was compressed, as though something had pressed upon this part of hte bone inthe burial environmetn and possibly during decomposition. Marked curvature and deformity of the ribs with e head and angle acute curve and also the articular head flattend and splayed.	2
		5	10	165	1	Other	Miscellaneous	Dental	The mandibular canines, particuarly noticeable on the left, had wear on the buccal root surface as though the maxillary canines had begun to occlude with this surface. Possible due to a marked overbite or from high AM loss of teeth.
		5	10	165	1	Trauma	Surgical Intervention	Other (Trauma - Surgical Intervention)	Multiple post mortem ?surgical cuts to the post cranial skeleton but no cuts to the skull. There did not appear to be any pathological process as to why such a post mortem examination would occur for there to be so many & extensive PM cuts of the bones and partial incisions of some bones. From the type of cuts and locations on the post cranial that were cut it is unlikely that they were done as p…
		1	10	166		Congenital	Spinal Disorders	Other (Congenital-Spinal Disorders)	Lateral wedging of the lumbar vertebrae L1 and L2 on the left side and L5 on the right side. Causing a slight alteration on the normal alignement of the vertebrae when articulated.
		1	10	166		Joints	Osteoarthritis	Osteoarthritis	Osteoarthritis of the rigth hand. The right pisiform had a small area of eburnation on the articualting surface with the triquetral. The triquetral was missing PM and the only other two carpal bones present the scaphoid and lunate did not have any OA but did have degenerative joint changes (DJD) with Grade 1 marginal osteophytic lipping. The metacarpals present also did not have any O and the two…
		1	10	166		Other	Blood Disorders	Cribra orbitalia left	0
		1	10	166		Other	Blood Disorders	Cribra orbitalia right	0
		1	10	166		Other	General comments	General pathology comments	Aperture in xyphoid porcess. Concha bulbosa of the right nasal side.Enthesopathies:-1. Femora Gluteus maxiamus and Iliofemoral ligament	3
		1	10	166		Other	Miscellaneous	Dental	On the mandible right side on the buccal surface inferior to M1 at the CEJ there was a smooth bony projection o 6.5mm, ?polyps. There was a similar smooth bony projection on the left side of the mandible (canine) on the lingual surface. In both instances the teeth ahd been lost PM. There was high AM loss and abscesses and so these could be a response to an infection of the gum.	2
		5	10	167		Congenital	Limb Abnormality	Other (Congenital)	There were 6 lumbar vertebrae (4126) but not possble to put both codes in the defect interface. Already in the vertebral anomalie section for the defect interface is the code 4124.
		5	10	167		Infectious	Non-Specific Infection	Non-specific periostitis	Possible localised non specific periosteal reaction (healed) left tibia. Small lozenge shaped smooth area of raised bone on the anterior surface at the distal end of the left tibia. The smooth raised area was 31.6mm x 6.7mm and possibly was as a consequence of a knock to the tibia with the bone responding and remodelling.SEE DIFFERENTIAL DIAGNOSIS 723 AND 745
		5	10	167		Joints	Osteoarthritis	Osteoarthritis	Osteoarthritis of the ?right proximal phalange for the 1st metacarpal. The articular margins had Grade 1 osteophytic lipping and the articular head had a small area of eburnation on the posterior medial aspect.
		5	10	167		Joints	Other	Other (Joints - Miscellaneous)	Possible indication of very early sign of bony formation to potentially bridge across the right auricular to the right side of sacrum - that would ultimately have led sacro iliac fusion. This may be in response to the partial sacralisation (left side) of the L6 vertebra to the sacrum.
		5	10	167		Neoplastic	Cartilage Tissue	Osteochondroma	DIFFERENTIAL DIAGNOSIS Possible indication of an osteochondroma on the left tibia. At the distal 1/3 on the anteriror crest of the left tibia there was an area of localised rasied smooth bone that measured 31.6mm x 6.7mm. It did not sit on the surface of the bone but was in form part of the cortical bone.To confirm if an osteochondroma an x-ray will be needed. The alternative could be a knock ot …
		5	10	167		Neoplastic	Neoplastic General	Bone cysts	DIFFERENTIAL DIAGNOSIS Possible indication of a bone cyst on the left tibia. At the distal 1/3 on the anteriror crest of the left tibia there was an area of localised rasied smooth bone that measured 31.6mm x 6.7mm.The affected raised area eminated from the cortical bone as opposed to being on the surface. An x-ray of the affected area will help to ascertain if a bone cyst or an osteochondroma fr…
		5	10	167		Other	Blood Disorders	Cribra orbitalia left	0
		5	10	167		Other	Blood Disorders	Cribra orbitalia right	0
		5	10	167		Other	General comments	General pathology comments	Asymmetry of long bones, particularly in the humerii with the left shorter than right. Enthesopathies:- 1.Pelves Iliac crest External oblique.	2
		5	10	168		Circulatory	Osteochondroses	Other (Circulatory-Osteochondroses)	Possible indication of osteochodroses of the right calcaneus with the affected area on the superior margin of the calcaneus for the articualtion with the cuboid. The cuboid was missing PM but the area had an irregular margin that was smooth with smooth rounded defects that in appearance looked similar to osteochondroses.
		5	10	168		Congenital	Spinal Disorders	Other (Congenital-Spinal Disorders)	Lateral wedging of the lumbar vertebra L5 on the left side.
		5	10	168		Infectious	Non-Specific Infection	Non-specific periostitis	Possible indication of a localised area of healed non specific periostitis of the tibiae on the lateral shaft at the proximal 1/3, with a clearly demarcated area of smooth raised bone that was smaller on the right tibia compared to the left. The right tibia localised area measured 12.5mm x 3.6mm and the left 22.8mm x 6.7mm.The surface was smooth and appeared remodelled with no other indication of…
		5	10	168		Metabolic	Vitamin D Deficiency	Rickets	Probable residual/healed rickets from bowing in the leg bones. There was medio lateral curvature of the femora in the proximal section of the shafts with a marked concavity on the lateral aspect giving the papearnce of the bone being severly 'pinched'. The tibiae were also curved with the prximal ends towards the lateral aspect and producing an 'S' shaope to the shaft length. On the lateral aspec…	2
		5	10	168		Neoplastic	Cartilage Tissue	Osteochondroma	DIFFERENTIAL DIAGNOSIS SEE ALSO CODE 211 AND 745.Possible indication of osteochondroma of the tibiae based primarily from the form of the smooth raised bone on the left tibia. At the proximal 1/3 of the tibiae on the lateral shaft surface there were localised rasied smooth areas of bone.The right tibia had a slightly raised area that measured 12.5mm x 3.6mm and the left 22.8mm x 6.7mm.The raised …
		5	10	168		Neoplastic	Neoplastic General	Bone cysts	DIFFERENTIAL DIAGNOSIS SEE ALSO CODE 211 AND 723. Possible indication of bone cysts of the tibiae. At the proximal 1/3 of the tibiae on the lateral shaft surface there were localised rasied smooth areas of bone.The right tibia had a slightly raised area that measured 12.5mm x 3.6mm and the left 22.8mm x 6.7mm.The raised areas did not sit on top of the cortical but eminated from the bone. To confi…
		5	10	168		Other	Blood Disorders	Cribra orbitalia left	9
		5	10	168		Other	Blood Disorders	Cribra orbitalia right	0
		5	10	168		Other	General comments	General pathology comments	Enthesopathies:-1.Calcaea Tendo calcaneus (Achilles tendon)
		1	10	169		Congenital	Spinal Disorders	Other (Congenital-Spinal Disorders)	Lateral wedging of the vertebral body of lumbar L5
		1	10	169		Infectious	Non-Specific Infection	Non-specific osteitis	Possible indication of non specific osteitis affecting the right pelvis and the left femur. Both were extremely dense in weight and thickened comapratively to their corresponding bone. The texture of the right pelvis appeared to be differnet compared to the left and there was notoceable increasse in porosity on the anterior and posterior iliac blade.On the anterior aspect of the blade there was a…
		1	10	169		Joints	Erosive Arthropathy	Gout	Probable gout affecting the left 1st metatarsal with destructive lesions affecting only the medial para articular surface. The right MT was missing PM and so not possible to compare.
		1	10	169		Joints	Other	Other (Joints - Miscellaneous)	A smooth bony bridge forming from the left superior aspect of the auricular surface of the left pelvis that was met by a bony bridge from the sacrum on the left side but NOT fused toghether to be ankylosis of the left sacroiliac joint. Degenrative joint disease of the proxiaml head of the left 1st metatarsal with Grade 1 osteophttic lipping and pitting of the plantar surface in the mid line.
		1	10	169		Neoplastic	Cartilage Tissue	Osteochondroma	Possible osteochondroma of the right femur on the medial shaft in the proximal 1/3.There was a raised localised area of smooth bone that did not appear to sit on top of the cortical but was part of the cortical bone. The slightly raised smooth area measured 21.9mm x 12.2mm. There were no indications of trauma or infection and the left side was not similarly affected.From the location, shape and f…
		1	10	169		Other	Blood Disorders	Cribra orbitalia left	9
		1	10	169		Other	Blood Disorders	Cribra orbitalia right	9
		1	10	169		Other	General comments	General pathology comments	Enthesopathies:-1. Humerii Teres major & Pectoralis major. 2.Pelves iliac crest External oblique, right pelvispectineal ligament, iliofemoral ligament and Straight head of rectus femoris. 3.Femora Gluteus maximus, Lesser trochanter Psoas major & iliacus and marked Linea Aspera.4.Patellae Rectus femoris. 5. Tibiae Soleus.
		1	10	169		Other	Miscellaneous	Pagets disease	Possible indication of Paget's disease in the right pelvis & left femur, the skull was very fragmented & some appeared to be tickened in cross section. The affected bones, right pelvis & left femur were extremely dense & heavy. The left pelvis & right femur by comparison wer not similarly affected. The bone surface of the pelvis did have an increase of porosity of the blade & areas of undualting …
		1	10	169		Trauma	Accidental	Compression fracture (vertebrae)	Compression trauma to the thoracic vertebrae affecting from Th6 to Th9 with the vertebral body height of Th7 and Th8 considerably reduced. There was severe marginal osteophytic lipping on the right side of the bodies and the inferior body of Th7 had marked changes with a pronouced depression of the body and destruction to the surface with IVD. The disk spcae bewteen Th7 and Th8 was the most affec…
		1	9	170		Infectious	Non-Specific Infection	Non-specific periostitis	Non specific periosteal reaction (healed). Very small area of remodelled striated bone on the mid shaft lateral surface of the right tibia.
		1	9	170		Other	Blood Disorders	Cribra orbitalia left	0
		1	9	170		Other	Blood Disorders	Cribra orbitalia right	0
		1	9	170		Other	General comments	General pathology comments	Xyphoid process fused to sternum.Robust bones. Enthesopathies:- 1.Humerii Pectoralis major. 2. Pelves iliac crest External oblique. 3. Femora Gluteus maximus. 5.. Tibiae Soleus	2
		1	9	170		Other	Miscellaneous	Dental	Fractured enamel PM of the anterior mandibular teeth.
		1	9	171		Congenital	Miscellaneous	Spondylolysis (bilateral)	Bilateral spondylolysis of the 5th lumbar vertebra, both parts were present.
		1	9	171		Congenital	Spinal Disorders	Other (Congenital-Spinal Disorders)	Lateral wedging of the 5th lumbar and 1st sacral vertebrae, producing a slope to the sacrum towards the right side and indcation of slight scoliosis in the lower spine.There was possibly indication of slight wedging in the upper thoracic vertebrae but there was PM damage to the vertebral bodies but they could also have exihibited slight scoliosis.
		1	9	171		Infectious	Non-Specific Infection	Non-specific periostitis	Non specific periosteal reaction (healed) of the lef tibia. Area of remodelled striated bone on the medial shaft surface (mid shaft) of the left tibia. There was also an area of increased porosity on the skull around Bregma, possibly an indication of an inflammation of the scalp. Also indication of the sacro iliac joints of there being inflammation of these joint surfaces with pitting & cysting o…	2
		1	9	171		Infectious	Specific Infection	Treponematosis (Treponema sp.)	Tentative suggestion of tuberculosis with pathological change observed in the left and right sacro iliac joints. In the sacro iliac joints there was indication of there being inflammation of these joint surfaces with pitting & cysting of the auricular and ala wings. These joints are areas affected by tuberculosis. With the other pathological changes obsereved in this individual it could be TB or …
		1	9	171		Joints	Erosive Arthropathy	Gout	Destructive lesions on the medial para articular surface of the left 1st metatarsal that appeared to indicate the pathological change associated with gout.Some of the changes observed in the ankle joints could also be attributable to gout as it is possible that the joints could have been altered from gout related arthritis.
		1	9	171		Joints	Osteoarthritis	Osteoarthritis	Osteoarthritis of the left 1st metatarsal. The articular head had Grade 2 margianl ostoephytic lipping and a very small areaof eburnated bone on the mid plantar articualr surface.
		1	9	171		Joints	Seronegative Spondylarthropathy	Reiter's disease	Possible indication of Reiter's disease with bilateral joint changes of the ankle joints.The ankle joints were both altered from their normal form with Grade 3 irregular marginal osteophytic lipping of the distal end of the tibia & talus (talocrual joint), and talocalcaneal joint. The inferior tibiofibular joint also had irregular marginal lipping. Ankylosis of the left 2nd cuneiform to the 2nd M…
		1	9	171		Other	Blood Disorders	Cribra orbitalia left	2
		1	9	171		Other	Blood Disorders	Cribra orbitalia right	0
		1	9	171		Other	General comments	General pathology comments	Asymmetry of humerii, left shorter than right. Enthesopathies:- 1. Humerii Pectoralis major. 2. Femora Gluteus maximus. 3.Tibiae Soleus	2
		1	9	171		Other	Miscellaneous	Dental	Overcrowding and overlapping of the anterior mandiblar teeth. Fracturing of the enamel PM of the teeth. Teeth sectioned by Ivanhoe right 1st mandibular molar and left 3rd mandibular molar that was extracted.There appeared to be an extra cusp on the lingual surface of the left 2nd maxillary molar.
		1	9	171		Trauma	Accidental	Other (Trauma - Accidental)	Possible indication of trauma to both ankle joints although not possible to observe any fracture lines, (? awkward landing putting force onto ankle joints - compression) with marked joint changes of the talocrual, tibiofibular and talocalcaneal joints with Grade 3 irregular marginal osteophytic lipping & ?secondary infection. The left MT'S and tarsal bones also appeared as though they could have …
		5	10	172		Congenital	Spinal Disorders	Scoliosis	Scoliosis of the thoracic vertebrae with some slight wedging of the upper vertebrae but the most notcieable point of the curvature was from thoracic vertebra Th6, with laterla wedging towards the right aspect. There was slight marginal lipping of the lower thoracic vetebrae on the right side and the apophyseal joints of Th9, 10 and 11 were affected by OA but were not other wise gorssly distroted …
		5	10	172		Other	Blood Disorders	Cribra orbitalia left	0
		5	10	172		Other	Blood Disorders	Cribra orbitalia right	0
		5	10	172		Other	General comments	General pathology comments	Xyphoid process fused to sternum. Very pronounced groove (length 443.1mm) on the left side of the skulldirectly inferior ot the left coronal suture & superior to the temporal bone.There was a similar but smaller and not so deep groove on the right side in the sam area. They did not appear pathological and there was no apparent indication of trauma.
		5	10	172		Other	Miscellaneous	Dental	Maxillae completely edentulous.
		1	10	173		Congenital	Skull Malformation	Bathrocephaly	Possible indcation of Bathrocephaly as there was a slight step between the parietlas and occipital to make the occipital appear to protude more in a simialr way to that observed in Bathrocephaly.
		1	10	173		Congenital	Spinal Disorders	Other (Congenital-Spinal Disorders)	Post mortem damage to the vertebrae but lumbar L5 appeared to have lateral wedging whcih may have been congenitl aor age related as the male was older (80yrs) and when this vertebrae was articualted with what was present of the sacrum S1, the two sloped towards the left aspect. Possibly an indication of some curvature of the spine.
		1	10	173		Joints	Osteoarthritis	Osteoarthritis	Osteoarthritis of the left hand. There was Grade 1 osteophytic margianl lipping of the proximal joint of the left 1st metacarpal and a small area of eburnation on the medial aspect of the articular. The only other MC present was the 3rd and that did not have OA. the right hand was missing PM apart from 2 carpal bones and they did not have OA.
		1	10	173		Other	Blood Disorders	Cribra orbitalia left	0
		1	10	173		Other	Blood Disorders	Cribra orbitalia right	0
		1	10	173		Other	General comments	General pathology comments	Xyphoid process fused to sternum. Very light and friable bones, could be associated to the age of the male as older (?OP) or burial environment.Enthesopathies:-1.Ulnae olecranon Triceps. 2. Pelves iliac crest External oblique. 3.Femora Gluteus maximus and Iliofemorla ligament	2
		1	10	173		Other	Miscellaneous	Dental	Completely edentulous maxillae.
		5	10	174		Joints	Osteoarthritis	Osteoarthritis	Osteoarthritis of the left 1st metacarpal and trapezium. The 1st MC had Grade 1 marginal osteophytic lipping & an area of eburnation on the palmar aspect of the distal articular surface. The articular surface of the trapezium was partially obscured by an iron congretion and obscured any joint changes.
		5	10	174		Other	Blood Disorders	Cribra orbitalia left	0
		5	10	174		Other	Blood Disorders	Cribra orbitalia right	0
		5	10	174		Other	General comments	General pathology comments	Non metric Poirieir's Plaque on the right femoral neck.Enthesopathies:- 1.Femora Gluteus maximus and Psoas major & Iliacus. 2. Left patella Rectus femoris.	2
		5	10	174		Other	Miscellaneous	Hyperostosis frontalis interna	Possible indication of HFI.As the skull was broken it was possibe to see into the endocranial surface of the frontal bone and the area around the crista galla had some small areas of raised bone that in appearance resembled the early stage, Stage 1 of Hyperostosis Frontalis Interna.
		5	10	174		Other	Miscellaneous	Pagets disease	Possible indication of pagets disease.As the skull was broken into fragments it was possible to observe them in cross section and they appeared to be thickened and dense, possibly suggesting Paget's. An x-ray would benecessary to ascertian if Pagets.
		5	10	175		Congenital	Spinal Disorders	Scoliosis	Indication of slight scoliosis in the thoracic vertebrae, with a slight curvature towards the right aspect in the upper thoracic vertebrae. There was some lateral wedging fo the vertebrae and Th4 and Th5 were fused across the anterior part of the centrum. The curvature could be related to the age of the individual and not be congenital in origin as the female is an older individual.The ribs also …
		5	10	175		Joints	Other	Other (Joints - Miscellaneous)	Osteophytic bony bridging at the superior aspect of the auricular surface of the right pelvis and right ala wing of the sacrum. It bridged across when the two parts were articulated (the ala wing was damaged PM) but had NOT fused causing ankylosis of the right sacro iliac joint.
		5	10	175		Other	Blood Disorders	Cribra orbitalia left	0
		5	10	175		Other	Blood Disorders	Cribra orbitalia right	0
		5	10	175		Other	General comments	General pathology comments	The right acromion had an irregular and nobbly appearance to the bone surface with the bone itself being smooth which may not have been pathological but associated with muscle attachements of the acromion and shoulder. Enthesopath:-1.Tibiae Soleus	2
		1	10	176		Congenital	Limb Abnormality	CDH	Possible indication of CDH of the left pelvis - acetabulum. The shape of the acetabulum was altered and appeared elipitical in shape and there was pronounced osteophytic lipping fo the rim. The depth of the acetabulum was also noticeably deeper in comparison t othe right side. The muscle attachements at the superior and posterior aspect of the acetabulae were marked and particularly those of the …
		1	10	176		Congenital	Skull Malformation	Bathrocephaly	Possible indication of Bathrocephaly as a slight step between the parietals and occiptial to make the occipital appear to protude in a similar way obserevd in Bathrocephaly.
		1	10	176		Joints	Other	Ankylosis	Ankylosis of the right sacroiliac joint with fusion occuring across the superior and anterior aspect with a smooth bone formation. The side was not fused but there was bony bridging formation and so may have caused fusio at a later stage.
		1	10	176		Joints	Other	Other (Joints - Miscellaneous)	Degenerative Joint Disease (DJD) Grade 2/3 margianl osteophytic lipping of the left and right tarsal bones.
		1	10	176		Other	Blood Disorders	Cribra orbitalia left	1
		1	10	176		Other	Blood Disorders	Cribra orbitalia right	0
		1	10	176		Other	General comments	General pathology comments	Enthesopathies:-1.Humerii Deltoid, lateral epicondyle Common Extensor Origin. 2. Radii tuberosity Biceps. 3.Pelves Iliac crest External oblique.4.Femora Gluteus maximus, Lesser Trochanter Psoas major and iliacus.
		1	10	176		Other	Miscellaneous	Dental	Completely edentulous maxillae
		1	10	176		Trauma	Accidental	Compression fracture (vertebrae)	Possible compression fracture of the superior vertebral body of the thoracic vertebrae Th9.
		5	8	177		Congenital	Limb Abnormality	CDH	Possible indication of hip dysplasia with both the acetabulae having an elipitcal shape and the supeiror aspect of the rim being slightly extended.The right acetabulum had a small notch in the extended area.The acetabulae also appeared to be quite shallow and the femora when articualted did sit in the capsule but there was not complete coverage of the head. It was also observed that the shape of …
		5	8	177		Congenital	Spinal Disorders	Other (Congenital-Spinal Disorders)	The first thoracic vertebra Th1 appeared to have a slight cleft in the mid line similar to a Butterfly vertebra. A left mid rib had a bifurcate sternal end.
		5	8	177		Congenital	Spinal Disorders	Scoliosis	Scoliosis of the thoracic vertebrae with the curvature more apparent in the upper thoracic vertebrae from Th1 to Th7 with lateral wedging of the vertebral bodies from Th3 to Th7. The lateral wedging of the bodies alternated from the Th3 and Th4 being on the right side and the Th5 to Th7 on the left side. There was no marked change to the apophyseal joints or spinous processes.The lumbar vertebrae…
		5	8	177		Infectious	Non-Specific Infection	Non-specific periostitis	Non specific periosteal reaction (healed) small area of raised smooth remodelled bone mid shaft on the medial surface of the left tibia.
		5	8	177		Neoplastic	Bone Tissue	Osteoma (including button osteoma)	Two small raised areas of smooth bone on the skull with one on the right and one on the left parietal. In appearance although uniformly rounded they appeared most similar to a button osteoma. The right raised area of bone was 10.1mm x 5.9mm and the left was 4.6mm x 4.4mm. There was no indication of associarted trrauma or infection.
		5	8	177		Other	Blood Disorders	Cribra orbitalia left	0
		5	8	177		Other	Blood Disorders	Cribra orbitalia right	0
		5	8	177		Other	General comments	General pathology comments	Small raised area of bone on the left calcaneus in the area fo attachment for Extensor digitoum brevis.
		5	8	177		Other	Miscellaneous	Dental	Teeth sectioned by Ivanhoe left mandibular 2nd premolar, left 1st maxiallry molar and left 3rd maxiallry molar, both of which it is noted were extracted.The angle of the mandibualr molars was such that they pointed in towards the lingual asoect of the mandibleso that when the maxialle and mandible were articulated the maxillary teeth occluded not with the occlusal surface of the mandibualr molars…
		5	9	178		Congenital	Limb Abnormality	CDH	Possible indication of hip dysplasia with the acetabulae having an eliptical shape with the superior aspect extending upwards and altering the overall shape. The femora when placed anatomically showed that the heads deflected superiorly/anteriorly, which again could be an indication of dysplasia. There were no gross joint changes to the acetabulae or femora. The congenital alteration could also b…
		5	9	178		Congenital	Skull Malformation	Bathrocephaly	Possible indication of Bathrocephaly with the occipital protuding and being more prominent with a groove running transversely on the posterior aspect of the inion protuberance giving the appearance of the occiptal being more prominent and most simiara in appearance to Bathrocephaly.
		5	9	178		Joints	Other	Other (Joints - Miscellaneous)	Degenerative joint disease (DJD) of the left and right tarsal bones with Grade 1 osteophytic marginal lipping.
		5	9	178		Other	Blood Disorders	Cribra orbitalia left	0
		5	9	178		Other	Blood Disorders	Cribra orbitalia right	0
		5	9	178		Other	General comments	General pathology comments	Enthesopathies:-1. Pelves Pubic bone Inguinal ligament. 2. Femora Gluteus maximus and Lesser trochanter Psoas major and Iliacus. 3. Tibiae Soleus. 4. Calcanea Tendo calcaneus (Achilles Tendon). Xyphoid process had an aperture.	2
		5	9	178		Other	Miscellaneous	Dental	Teeth sectioned by Ivanhoe left 1st maxillary molar and right maxillary 2nd premolar.
		5	9	178		Trauma	Accidental	Soft tissue trauma (ossified haematoma/myostitis ossificans)	The right fibula had a bony extension on the proximal medial aspect eminating from the area of attachement for Tibialis posterior and in appearance indicated soft tissue trauma, myostisis ossificans.The left fibula was not similarly affected.
		1	10	179		Congenital	Limb Abnormality	CDH	A tentative sugestion of possible hip dysplasia with the acetabulae appearing more eliptical in shape at the superior aspect, with the alteration if present affecting the left side more so than the right. The individual also had other congenital anomalies with a cleft to the atlas and sacralisation of L6.	2
		1	10	179		Congenital	Skull Malformation	Other (Congenital-Skull Malformation)	There was asymmetry of the nasal aperture with the right side extending lower than the left side, which also made the nasl bone s appear to deflect to one side.
		1	10	179		Joints	Osteoarthritis	Osteoarthritis	Osteoarthritis of the right 1st metatarsal with Grade 2 osteophytic marginal lipping and eburnation on the lateral aspect of the articualr head on the plantar surface. The left 1st MT also had marginal lipping, Grade 1.
		1	10	179		Joints	Other	Other (Joints - Miscellaneous)	Joint surface osteophyte on the left femoral head. There were indications of DJD of the left hip joint (listed in joints) which in part could be from the alteration to the gait and load bearing of the legs as the left femur was longer than right and this may in part have exacerbated the change to the joint. There was also the possibility of the acetabulae being slightly altered in their shape and…
		1	10	179		Joints	Other	Rotator cuff disease	Possible indication of bilateral rotator cuff disease with changes observed in the Lesser tubercles of the humerii.The humerii had smooth edged circular defects at the superior aspect of the Lesser tubercles, suggesting an alteration to the normal articualtion & movement of the shoulder.
		1	10	179		Other	Blood Disorders	Cribra orbitalia left	0
		1	10	179		Other	Blood Disorders	Cribra orbitalia right	0
		1	10	179		Other	General comments	General pathology comments	Asymmetry of the long bones and most noticeable in the femora with the left femur longer than the right and possibly an explanation for the marked muscle attachment around the acetabulum Reflected head of rectus femoris. There was a marked attachment also on the right but it was more pronounced on the left side.Possibly associated with gait & varying load bearing.Fusion of the xyphoid process to …	4
		1	10	179		Other	Miscellaneous	Dental	Teeth sectioned by Ivanhoe left 3rd molar that was noted as having been extracted as unerupted, right 1st maxillary molar and right 2nd premolar. The right 3rd molar was also not erupted, possibly suggesting that both 3rd molars were impacted.
		1	10	180		Infectious	Non-Specific Infection	Non-specific periostitis	Non specific infection - Increased porosity on the buccal surface of the mandible inferior to the central and lateral incisors, indication of inflammation. The incisors were lost ante mortem. The area inferior to the left nasal aperture (in the area of Nasalis) appeared to have a slight thumb like depression with scattered porosity, ?cyst/infection and also what appeared to be remodelled bone on …
		1	10	180		Joints	Osteoarthritis	Osteoarthritis	Osteoarthritis of the 1st right metatarsal with Grade 2 ostephytic marginal lipping and an area of eburnation on the plantar surface on the lateral articular aspect.
		1	10	180		Joints	Other	Other (Joints - Miscellaneous)	Small smooth bony extension at the point of the ulnar notch of the right radius. Small bony extension on the superior aspect of the articular surface for the 1st MT on the right 1st cuneiform. Degenrative joint disease.Marginal osteophytic lipping of the lesser tubercle of the left humerus, possible early indication rotator cuff changes.
		1	10	180		Other	Blood Disorders	Cribra orbitalia left	1
		1	10	180		Other	Blood Disorders	Cribra orbitalia right	0
		1	10	180		Other	General comments	General pathology comments	Asymmetry of long bones. Enthesopathies:-1. Humerii Pectoralis major Right humerus lateral epicondyle Common extensor origin. 2.Pelves posterior surface of blade Gluteus maximus and iliac crest external oblique & left pelveis Tensor fasciae latae. 3.Femora Gluteus maximus and Iliofemoral ligament.4. Calcanea Tendo calcaneus (Achilles tendon). The femora appeared to narrow at the mid shaft and the…	2
		1	10	181		Other	Blood Disorders	Cribra orbitalia left	0
		1	10	181		Other	Blood Disorders	Cribra orbitalia right	0
		1	10	181		Other	General comments	General pathology comments	Enthesopathies:-1.Femora Gluteus maximus.2. Pelves iliac crest External oblique
		1	10	181		Other	Miscellaneous	Dental	Teeth sectioned and examined by Ivanhoe. Tooth sectioned right mandibular 1st molar. The following teeth were in individual bags and labelled but did not appear to have been sectioned.Left mandibular central and lateral incisors.Right maxillary central incisor, canine and 1st premolar. Left maxillary central incisor and 1st premolar.
		5	10	182		Joints	Osteoarthritis	Osteoarthritis	Osteoarthritis of the left 1st metatarsal with Grade 2 osteophytic marginal lipping of the articualr head and an area of eburnation on the plantar surface on the mid aspect of th earticular surface. The right 1st metatarsal also had Grade 2 margianl OP lipping of the articular head, there was a possible indication of early stage OA with possible eburnation but it was difficult to estnblish if ebu…
		5	10	182		Joints	Other	Rotator cuff disease	Possible early stage indication of rator cuff disease of the right shoulder with the Lesser tubercle for the attachment of Subscapularis having an irregular surface when compared to the left side suggesting a pathological change to the area most indicative of rotator cuff disease. This change may also be linked to the pseudo facet like areas (small smooth flat oval areas of bone) on the scapulae …
		5	10	182		Other	Blood Disorders	Cribra orbitalia left	0
		5	10	182		Other	Blood Disorders	Cribra orbitalia right	0
		5	10	182		Other	General comments	General pathology comments	Asymmetry of long bones. Enthesopathies:-1.Humerii pectoralis major and lateral epicondyle Common extensor origin. 2. Ulnae olecranon triceps. 3. Left pelvis posterior surface of iliac Tensor fasciae latae. 4. Femora Gluteus maximus. 5. Calcanea Tendo calcaneus (Achilles tendon). Slight curvature medially in proximal 1/3 of the right femur. Possibly in the normal range but coul dbe metabolic orig…	3
		5	10	182		Other	Miscellaneous	Dental	The maxillae was completely edentulous.
		1	10	183		Circulatory	Osteochondroses	Osgood-Shlatter's disease	Possible indication of bilateral Osgood Shlatter's disease with irregular surface inferior to the tibial tuberosity, there was not detachment of the tuberostiy but the area inferior was irregulr and poosbily an indication of a disorder affecting the area, ?circulatory or in relation ot the attachment for the Patellar ligament.
		1	10	183		Joints	Erosive Arthropathy	Gout	Destructive lytic lesions on the medial para articular surface of the left 1st metatarsal indciative of gout. The right 1st metatarsal was not similarly affected.
		1	10	183		Joints	Other	Ankylosis	Ankylosis of the right sacroiliac joint at the superior aspect but the area of fusion was broken post mortem. The left side was not affected.
		1	10	183		Neoplastic	Cartilage Tissue	Osteochondroma	Possible indication of osteochondroma of the right femur and possibly left tibia. An area of smooth slightly raised bone (lobulated) on the lateral surface of the right femur in the proximal 1/3 of the shaft. The area was slightly raised and protuded marginally from the side of the femur as a continuous part of the cortical bone. In apporximation the length of the smooth rasied bone was 30.4mm x …
		1	10	183		Other	Blood Disorders	Cribra orbitalia left	0
		1	10	183		Other	Blood Disorders	Cribra orbitalia right	0
		1	10	183		Other	General comments	General pathology comments	Xyphoid process fused to the sternum.Enthesopathies:-1. Pelves Iliac crest External oblique. 2.Femora Gluteus maximus, Greater trochanter Gluteus medius. 3. Tibiae Soleus	2
		1	10	183		Trauma	Accidental	Healed fracture	Helaed fracture of a left mid to lower rib at the angle. The callus was still visible but was remodelled with could alignment of the fracture. There was no indication of infection. There was no indication of other rib fractures.
		5	10	184		Congenital	Miscellaneous	Spondylolysis (unilateral R)	Possible indication of unilateral spondylolysis on the right side of the 5th lumbar. The vertebra was damaged PM and varnished.It appeared as though there was a cleft or separation of the spinous priocess as the left side had a rounded end. The separate part present was small and possible there was another part but lost PM.The shape of the separate part present was very difficult to articul\te & …
		5	10	184		Congenital	Skull Malformation	Bathrocephaly	Possible indication of Bathrocephaly, with a protuberance to the occipital bone & slight step like appearance from the parietals to the occipital. In form the closest similarity was too Bathrocephaly. There was on the left side of the occipital the presence of a slight indentation made the protuberance of the occipital bone appear to be more noticeable on the left side and give an asymmetrical sh…
		5	10	184		Congenital	Spinal Disorders	Scoliosis	Scoliosis affecting the thoracic & lumbar vertebrae, lumbar more severely. Curvature of the upper thoracic vertebrae was towards the left side with the most severe curvature in the lubmbar vertebrae on the right side. Thoracic vertebrae had lateral wedging (Th1 to Th12), apophseal joint not affected until the most marked apophyseal joint changes started to occur from Th10 to Th12 through to all t…
		5	10	184		Joints	Osteoarthritis	Osteoarthritis	Osteoarthritis of the left 1st metatarsal with Grade 2 osteophytic lipping of the articular head and a small area of eburnation on the plantar surface at the mid aspect. The right metatarsal also ahd Grade 2 osteophytic lipping but no eburnation.
		5	10	184		Joints	Other	Rotator cuff disease	Bilateral rotator cuff disease with changes to the Greater and Lesser tubercles.The Greater tubercles had a smooth but irregular surface with pitting and porosity. The Lesser tubercles also had an irregular but smooth surface ad the right at the superior aspect had a lne of circular defects. There was an indication of a glint to some parts of the surface but it was not immediately discernable as …
		5	10	184		Other	Blood Disorders	Cribra orbitalia left	0
		5	10	184		Other	Blood Disorders	Cribra orbitalia right	0
		5	10	184		Other	General comments	General pathology comments	Enthesopathies:-1.Clavicles inferior aspect of the acromial end Deltoid. 2. Right humerus medial & lateral epicondyle (left damaged PM) Common flexor origin and Common Extensor origin.3.Right pelvis iliac crest (ledt damaged PM) External oblique. 4.Right femur proximal end (left side damaged PM) Greater Trochanter Gluteus medius & Gluteus minimus, Lesser Trochanter Psoas major and Iliacus. 5.Tibi…
		5	10	184		Other	Miscellaneous	Dental	Mandible edentulous.
		5	10	185		Circulatory	Osteochondroses	Other (Circulatory-Osteochondroses)	Possible indication of osteochondroses, osteochondritis dissecans of the right radial head. The right radial head had a smooth edged linear defect running anteriorly/ posteriorly with a length of 12.4mm on the concave radial head surface. There was no indication of trauma or infection and the left radius was not similarly affected.
		5	10	185		Congenital	Skull Malformation	Bathrocephaly	A tentative suggestion that the protuberance of the skull at the back was an indication of Bathrocephaly.There was not a step like appearance between the occipital and parietals but there was a noticeable protuberance whcih in similarity Bathrocephaly was the closest. There was an asymmetry to the protuberance with it being more pronounced on the right side. There was no indication of trauma or i…
		5	10	185		Neoplastic	Cartilage Tissue	Osteochondroma	On the right femur on the medial aspect in the proximal 1/3 there was a probable osteochondroma. The affected area was a raised lobulated shape that was cncortant with the cortical bone suggesting an osteochondroma. An x-ray of the afected will be necessary for a more firm diagnosis.The raised area measured 23mm x 10mm and protuded 4.6mm. There was no indication of any trauma or infection.The lef…
		5	10	185		Neoplastic	Neoplastic General	Metastatic carcinoma (osteoclastic)	The bone changes,lesions & distribution observed in this older female suggested metastatic carcinoma with the probale cause being breast cancer.The skeleton was damaged PM & parts were missing PM.The areas most notably affected were the left pelvis, sacrum (of which only S1 was present) lumbar L5 & possibly the area of the femoral necks. SEE PBR
		5	10	185		Other	Blood Disorders	Cribra orbitalia left	0
		5	10	185		Other	Blood Disorders	Cribra orbitalia right	0
		5	10	185		Other	General comments	General pathology comments	Enthesopathies:-1.Right humerus Pectoralis major and lateral epicondyle Common Extenso origin. 2.Femora Gluteus maximus. The fibulae appeared to curve in the proximal 1/3 and could perhaps be an indication of metabolic disorder ? healed rickets but the other leg bones were not similary affected and so could be a developmental occurence or non plastic bending.
		5	10	185		Other	Miscellaneous	Dental	Edentulous maxillae
		5	10	185		Trauma	Accidental	Healed fracture	A rib shaft, unsided had an area that appeared to indicate a healed fracture. There was PM damage to the fragment but there was an indication of a callus formation and fracture site,there was no indication of secondary infection.Possible the fracture could be pathological in response to the changes from the metastatic carcinoma.
		5	10	186		Congenital	Limb Abnormality	CDH	A tentative possible indication of CDH with the observation of the slightly altered appearance of the acetabulae having more of an eliptical shape compared to a more rounded shape.There were no gross joint changes and the coverage when in articulation of the femora and pelves did not appear to be too markedly altered.
		5	10	186		Infectious	Non-Specific Infection	Non-specific periostitis	Possible indication of an infection but due to PM damage difficult to distinguish if the area affected was caused by a pathological process or PM damage. There was observed on the right side of the vertebral body of lumbar ?L3 a rounded scooped ?lesion in the trabecular. The trabecular was exposed because there was PM damage & the anterior bone surface was not present. Due to this PM damage to th…
		5	10	186		Other	Blood Disorders	Cribra orbitalia left	0
		5	10	186		Other	Blood Disorders	Cribra orbitalia right	0
		5	10	186		Other	General comments	General pathology comments	Enthesopathies:-1. Femora Gluteus maximus. 2.Tibiae Soleus. There was also observed on the right side of the vertebral body of lumber ?L3 a rounded scooped ?lesion in the trabecular. The trabecular was exposed because there was PM damage & the anterior bone surface was not present. Due to this PM to the anterior surface of the vertebra, the rounded area was difficult to distinguish from a patholo…
		5	10	186		Other	Miscellaneous	Dental	The palette of the maxialle appeared to have a more pronounced depth than normally observed.
		5	10	187		Congenital	Spinal Disorders	Kyphosis	Kyphosis of the thoracic vertebrae, particularly noticeable forward angulation from Th5 to Th12. There was marked marginal osteophytic lipping with fusion of the thoracic vertebrae Th5 and Th6. There was lateral wedging observed in the upper & lower vertebrae indicating a slight lateral curvature, scoliosis and a diminshed height to the vertebral bodies Th8 and Th9. Schmorl's nodes were also obse…
		5	10	187		Infectious	Non-Specific Infection	Non-specific periostitis	Sinusitis. Left maxillary sinus small patches of new slightly raised bone indicating inflammation (healed) sinusitis.
		5	10	187		Joints	Other	Ankylosis	A smooth bony bridge eminating from the superior aspect of the right pelvis that appeared as though it would have been fused to the sacrum, sacro iliac fusion but was damaged PM.The left pelvis auricular surface was slightly lipped but did not have a bony bridge formation & the sacral ala wing was missing PM.
		5	10	187		Other	Blood Disorders	Cribra orbitalia left	0
		5	10	187		Other	Blood Disorders	Cribra orbitalia right	0
		5	10	187		Other	General comments	General pathology comments	Enthesopathies:- 1.Left humerus Pectoralis major & Teres major,right humerus lateral epicondyle Common extensor origin. 2.Pronounced medial ridge of the ulnae.3.Pelves iliac crest External oblique and pectineal line Pectineal ligament. 4.Femora neck intertrochanteric line Iliofemoral ligament.The linea aspera were also marked.5. Pright patella anterior surface Rectus femoris. 6. Calcanea Tendo Ca…
		2	10	188		Circulatory	Osteochondroses	Other (Circulatory-Osteochondroses)	Possible indication of osteochondritis dissecans of the proximal articular surface of the left 1st MT with a defect on the superior aspect of the articular surface. See possible association with the alteration to the navicular code 93.The left 1st MT was also noticeably shorter than the right 1st MT.
		2	10	188		Circulatory	Osteonecroses	Other (Circulatory-Osteonecroses)	Possible indication of an osteonecroses circulatory disorder of the left navicular affecting and altering the tuberosity of the navicular. The navicular was not flattened or sclerotic in appearance & so not considered to be Kohler's disease. Instead of the navicular being whole with the tuberosity a continuation it was absent with the area having only two small projections producing a notch like …
		2	10	188		Congenital	Limb Abnormality	CDH	Possible indication of bilateral CDH based particularly from the shape of the acetabulae. They were not rounded but had an elliptical shape with the superior aspect of the rim extending upwards producing the elliptical form and shallow appearance. When the femoral heads were placed anatomically there was not complete coverage of the femoral heads. There were no marked or gross joint changes to th…
		2	10	188		Congenital	Spinal Disorders	Scoliosis	Possible indication of slight scoliosis of the thoracic vertebrae. There was some indication of lateral wedging but nothing too gross in the alteration of the vertebral bodies. The rib facets of Th9,10 and 11 had DJD with irregular outlines, porosity & for Th11 eburbnation. This pathological change may be associated with an alteration to the normal curvature of the spine & different load bearing.
		2	10	188		Other	Blood Disorders	Cribra orbitalia left	2
		2	10	188		Other	Blood Disorders	Cribra orbitalia right	2
		2	10	188		Other	General comments	General pathology comments	Enthesopathies:-1.Humerii Pectoralis major & Deltoid.2.Pronounced medial ridge of the ulnae.3.Radii radial tuberosities Biceps. 4.Pelves iliac crest External oblique 5.Femora Gluteus maximus.The linea aspera were also marked.
		2	10	188		Other	Miscellaneous	Dental	PM surface damage of the sockets of the mandible made it difficult to ascertain if some of the teeth had been lost AM.
		2	10	188		Other	Miscellaneous	Hyperostosis frontalis interna	Florid build up of bone on the internal cranial surface eminating either side of the crista galla that in appearnace most resembled Hyperostosis Fronatalis Interna, Stage 3. As the frontal bone was also broken post mortem in cross section it was possible to see that there may also have been a thickening of the diploe which may indicate Paget's. If the individual did suffer from Paget's disease th…
		2	10	188		Other	Miscellaneous	Pagets disease	Tentative suggestion for Paget's disease. As the frontal bone was broken post mortem it was possible to see in cross section the diploe and when observing it there was an indication that the diploe appeared o be thickened whcih might indicate Paget's. There was also florid build up of bone on the interanl surface of the frontal bone that was recorded under HFI for its appearance and location. How…
		5	10	190		Congenital	Spinal Disorders	Kyphosis	Indication of possible kyphosis with a forward angulation of the thoracic vertebrae, most noticeable in the mid thoracic vertebrae. The vertebral bodies of Th3-Th9 had a more pronounced forward curvature with marginal OP lipping, with a diminishment in height of the thoracic vertebrae Th8 and Th9.The rib facets of Th12 were enlarged & deep with degenerative changes and OA.
		5	10	190		Joints	Other	Other (Joints - Miscellaneous)	Degenrative joint disease (DJD) of the foot bones with Grade 1 marginal osteophytic lipping of the tarsal bones and Grade 2 marginal osteophytic lipping of the distal artcular head of the right 1st MT.
		5	10	190		Other	Blood Disorders	Cribra orbitalia left	0
		5	10	190		Other	Blood Disorders	Cribra orbitalia right	0
		5	10	190		Other	General comments	General pathology comments	Asymmetry of clavicles. Slight defelction of the proximal 1/3 of the left humerus. Enthesopathies:-1. Left humerus Pectoralis major and Deltoid 2. Right pelvis iliac crest External oblique. 3.Femora Gluteus maximus. 4. Tibiae Soleus.5. Calcanea Tendo calcaneus (Achilles tendon)	2
		5	10	190		Other	Miscellaneous	Dental	Scooped wear facet on the left mandibualr lateral incisor that in shape and form resembled most simiLarly a pipe facet. The occluding teeth were either lost AM or PM.
		5	10	190		Trauma	Accidental	Subluxation (full or partial)	Subluxation of the right TMJ with distortion & destruction of the the joint surfaces of the skull & mandible. The right mandibular fossa was not visible as the fossa was obscured by a deposit of new bone that was smooth with a small area of eburnation at the lateral aspect. The right ramus head of the mandible was flattened & enlarged producing a circular shaped articulation surface area that was…
		1	9	191		Joints	Other	Ankylosis	Ankylosis of the left capitate and trapezoid. The fusion between the two carpal bones was at the medial aspect of the trapezoid fusing it to the main body of the capitate giving an appearance of an extended body and prodcuing an continuous articulate surface for the 2nd & 3rd metacarpal.There did not appear to be any obvious indication of trauma or infection to the bones and there were no joint c…
		1	9	191		Other	Blood Disorders	Cribra orbitalia left	0
		1	9	191		Other	Blood Disorders	Cribra orbitalia right	0
		1	9	191		Other	Miscellaneous	Dental	Teeth sectioned by Ivanhoe right maxillary 1st molar and left 3rd maxillary molar, both of which were extracted. The right 2nd premolar was removed but had not been sectioned.There also appeared to be hypoplastic defects on the occlusal surface of the present & observable 1st maxillary and mandibular molars, with the enamel surface having an increased irregularity indicating a disruption to the e…
		1	9	191		Trauma	Accidental	Healed fracture	Well healed fractured of the right clavicle at the sternal end.The fracture at the sternal appeared to be an oblique fracture with the fracture line more visible on the posterior aspect. The callus had been remodelled and there was no indcation of secondary infection or joint change. The affected area was smooth remodelled bone with two smooth apertures on the anterior surface, with some PM damag…
		1	10	192		Congenital	Limb Abnormality	CDH	Possible indication of unilateral CDH of the right hip with the right acetabulum appearing shallow and with an eliptical shape extending at the superior aspect. When the femur was placed in articulation there was not good coverage of the head which may also be an indication of dysplasia. The acetabular rim did have pronounced joint changes with OP lipping & a small area of eburnation at the super…
		1	10	192		Infectious	Non-Specific Infection	Non-specific periostitis	Non specific periosteal reaction (healed) on the medial shaft surfaces at the proximal & mid shaft of the tibiae, with remodelled striae. The right tibia on the medial surface mid shaft also had a small area of raised bone. Area of raised spiculated bone on the right side of the maxillary pallet at the anterior aspect, it appeared to emanate on the lingual surface from the area of AM loss of the …	2
		1	10	192		Infectious	Other Infection	Septic arthropathy (non-specific)	DIFFERENTIAL DIAGNOSIS. Possible indication of septic arthropathy with bony changes affecting the distal ends of the 1st, 2nd & 3rd right MT's, more severely affected the right 1st & 2nd. The margins of the 1st & 2nd MT were irregular with the associated bone with increased porosity & pitting and raised bone. The 1st MT had an area of eburnation at the superior aspect of the distal distal articul…
		1	10	192		Joints	Osteoarthritis	Inflammatory osteoarthritis	Possible indication of inflammatory OA. Osteoarthritis of the right 1st MT on the distal articular surface for the 1st cuneiform. There were also irregular bony changes of the distal articular margins of the 1st & 2nd MT the medial articualtions also had increased porosity with pitting & cysting . The 2nd MT on the articular surface for the 2nd cuneiform was irregular & raised with porosity & pit…
		1	10	192		Joints	Other	Diffuse idiopathic skeletal hyperostosis (DISH)	Probable DISH but with the classic candlewax fusion occurring on the left side with fusion of Th3 to Th4 and Th5 to Th11, some PM damage caused the fusion to be broken between Th6 to Th7 and Th7 to Th8. There was also costal fusion of the 6th & 7th rib on the left side, the 6th rib fusion was broken PM.Some right rib heads were also lipped with probable fusion.There was extensive lipping with fus…
		1	10	192		Joints	Other	Other (Joints - Miscellaneous)	Degenerative joint disease of the left and right foot bones with Grade 1 marginal osteophytic lipping.
		1	10	192		Other	Blood Disorders	Cribra orbitalia left	1
		1	10	192		Other	Blood Disorders	Cribra orbitalia right	0
		1	10	192		Other	General comments	General pathology comments	Asymmetry of long bones. Robust individual with dense bones. Enthesopathies:-1. Scapulae infraglenoid tubercle long head of biceps. 2.Humerii Deltoid. 3. Ulnae Tuberosity Brachiallis. 5.Pelves iliac crest External oblique, ischiums Semimembranosus and Semitendinosus & Long head of biceps inferior ramus of pubis Gracilis, anterior inferior iliac spine Inguinal ligament.6. Femora Gluteus maximus, L…	2
		1	10	192		Other	Miscellaneous	Dental	The wear of the anterior mandibular teeth (incisors) had a scooped appearance and the left 1st mandibular premolar had what appeared to be fold in the enamel on the buccal surface at the medial aspect.
		1	10	192		Trauma	Accidental	Other (Trauma - Accidental)	Possible indication of bilateral stress fractures on the posterior aspect of the tali following the line of attachment for os trigonum, with the right side having a longer & more pronounced fine line eminating across the posterior articular surface.The depth of the possible fracture line was that of a finger nail. There did not appear to be any indication of infection or joint change.The affected…
		1	10	192		Trauma	Accidental	Subluxation (full or partial)	Possible indication of bilateral partial subluxation of the TMJ joints. The area most affected was that of the mandibular fossae with the left & right side on the articular tubercle having what appeared to be the formation of pseudo facets with a raised, irregular & coarse surface. The left mandibular fossa had an increase of porosity but the right did not appear to be affected. The ramus heads o…
		3	10	193		Other	Blood Disorders	Cribra orbitalia left	9
		3	10	193		Other	Blood Disorders	Cribra orbitalia right	9
		1	11	194		Congenital	Skull Malformation	Bathrocephaly	Possible indication of bathrocephaly as the occipital bone was more prominent and there was a step like indentation from the parietals to the occipital that in appearance was most similar to bathrocepahly.There was no indication of any other pathological processes observed onthe skull. As with the non speicfic infection observed in the rib the difficulty with this individual was the co mingling o…
		1	11	194		Infectious	Non-Specific Infection	Non-specific periostitis	Non specific infection (healed) of a rib.One right rib (upper) appeared to be thickened and enlarged with new remodelled bone visible on the visceral surface at the angle on the superior aspect of the rib.The affected area had a smooth but irregular bone surface and indicated that the infection was healed. None of the other ribs appeared to be similarly affected. The difficulty with this individu…
		1	11	194		Other	Blood Disorders	Cribra orbitalia left	0
		1	11	194		Other	Blood Disorders	Cribra orbitalia right	0
		1	11	194		Other	General comments	General pathology comments	Enthesopathy:-1. Right femu Gluteus maximus.
		1	10	195		Congenital	Spinal Disorders	Scoliosis	Scoliosis of the thoracic vertebrae with the curvature begining in the upper vertebrae with the curve towards the right aspect & then alternating to the left from Th7. There was lateral wedging (hypoplasia) of the vertebrae most noticeable in Th3, Th7 & Th8.In respeonse to the abnormal alignment of the vertebrae there was marginal osteophytic lipping alternating on the right & left side.The spino…
		1	10	195		Infectious	Non-Specific Infection	Non-specific periostitis	Non specific periosteal reaction of the left fibula with particular concentration on the shaft surfaces at the distal 1/3. There was a combination of healed & active infection with remodelled bone and layers of bone visible on the lateral shaft surface. In some areas of the shaft surface the bone was smooth but irregular & indicated healed infection.Possible the areas of periosteal infection may …
		1	10	195		Joints	Osteoarthritis	Osteoarthritis	OA axial-Small area of eburnation between the vertebral bodies of C6 & C7 most noticeable on the superior surface at the posterior aspect of C7.Eburnation of the left rib facet on Th1, the facet was enlarged with cysting & the whole facet was eburnated.
		1	10	195		Metabolic	Vitamin D Deficiency	Rickets	A very tentative indication of residual/healed rickets with bowing observed in the proximal 1/3 of the femora, being medio lateral in the right and anterior posterior of the left. The observed bowing could have been in relation to the changes obserevd in the vertebrae with scoliosis.
		1	10	195		Other	Blood Disorders	Cribra orbitalia left	0
		1	10	195		Other	Blood Disorders	Cribra orbitalia right	9
		1	10	195		Other	General comments	General pathology comments	Enthesopathies:-1. Humerii Pectoralis major & Latissimus dorsi. 2. Ulnae olecranon Triceps. 3. Femora Gluteus maximus & marked attachmenst of the Linea aspera.4.Calcanea Tenod calcaneus (Achilles tendon). There was an increase in porosity of the ectocranial surface of the skull at bregma & on part of the frontal bone that was present.	2
		1	10	195		Trauma	Accidental	Healed fracture	Possible indication of a very well healed and aligned oblique fracture at the distal 1/3 of the left fibula.An x-ray would be beneficial to ascertain if a fracture line is visible. The areas of the shaft on the left fibula were affected by an infection that appeared to be a combination of healed & active with new remodelled bone,? possibly a callus in association if a fracture.	2
		1	10	196		Infectious	Non-Specific Infection	Non-specific periostitis	Non specific periosteal reaction (healed) of the tibiae & distal 1/3 of the femora. There was remodelled striated bone on the medial shaft surfaces of the tibiae and anterior shaft surface of the femora.Increase in porosity of the maxillary pallet, ?inflammation from periodontal disease.	2
		1	10	196		Joints	Other	Other (Joints - Miscellaneous)	Degenerative joint disease of the left and right tarsal bones with Grade 1 marginal osteophytic lipping.
		1	10	196		Other	Blood Disorders	Cribra orbitalia left	2
		1	10	196		Other	Blood Disorders	Cribra orbitalia right	0
		1	10	196		Other	General comments	General pathology comments	Enthesoapthies:-1. Pelves iliac crest External oblique,anterior inferior iliac spine Straight head of rectus femoris and Iliofemoral ligament,ischia Adductor magnus and Semimembranosus. 2. Femora Iliofemoral ligament. 3. Tibiae Soleus. 4. Patellae Rectus femoris.5.Calcanea Tedno calcaneus (Achilles tendon). Unclear if PM changes or pathological but there were areas of the skull on the posterior a…	3
		1	10	196		Other	Miscellaneous	Dental	The right mandibular lateral incisor had a slightly scooped wear facet & the canine had a sloped wear facet on the distal cusp, ? pipe smoking or coul dbe occupational. The left mandibular canine had a step like appearnace on the occlusal surface that was most clearly observed from the lingual aspect, ? occupational. The maxillary teeth present did not show similar changes but there were scant te…
		1	10	197		Infectious	Non-Specific Infection	Non-specific periostitis	Probable non specific infection, healed. A right lower rib at the head and angle was enlarged & thickened from new remodelled bone that may have been caused by an infection or ?trauma from a healed fracture. An x-ray would be beneficial. None of the other ribs right or left were similarly affected. Possible that it was associated with the changes of DISH. Non specific periosteal reaction (healed)…	2
		1	10	197		Joints	Other	Ankylosis	Sacroiliac fusion of the left side of the pelvis. There was PM damage and the area of fusion had been broken rendering the sacrum andn pelvis to be separated. There was on the superior aspect of the margin of the auricualr suarfce of the left pelvis smooth bone that had formed a bridge acorss to the sacrum but had been broken PM. The right side was not similarly affected but there was an area of …
		1	10	197		Joints	Other	Diffuse idiopathic skeletal hyperostosis (DISH)	DISH with the classic 'candelwax' fusion on the right side with fusion of the thoracic vertebrae from Th2 to Th11, the whole block of vertebrae were fused with slight PM damage between Th3 & Th4. There was disk space integrity & no apophyseal involvement. There was also fusion on the left side of the thoracic vertebrae between Th7 to Th11.The spinous processes of Th6 & Th7 were fused. The lumbar …
		1	10	197		Other	Blood Disorders	Cribra orbitalia left
		1	10	197		Other	Blood Disorders	Cribra orbitalia right
		1	10	197		Other	General comments	General pathology comments	Asymmetry of long bones.Fusion of xyphoid to the sternum.Enthesopathies:-1.Humerii Pectoralis major & Latissimus dorsi. Right humerus medial & lateral epicondyle Common flexor origin and Common extensor origin.2. Pelves iliac crest External oblique,anterior inferior iliac spine Straight head of rectus femoris and Iliofemoral ligament,ischia Adductor magnus and Semimembranosus. 3.Femora Gluteus ma…	2
		1	10	197		Other	Miscellaneous	Dental	Slight scooped wear facets on the right mandibular canine and 1st premolar, ? pipe facets.
		1	10	198		Infectious	Non-Specific Infection	Non-specific osteitis	Possible indication of non specific osteitis with the slightly swollen and enalrged appearance of the distal 1/3 of the shaft of the left tibia.The right tibia in the same area was not similarly affected. The shaft surface sof both tibiae were also affected by non specific periosteal reaction with remodelled striated bone and microporosity.
		1	10	198		Infectious	Non-Specific Infection	Non-specific periostitis	Non specific perisoteal reaction (healed) of the medial and lateral shaft surfaces of the tibiae with remodelled striated bone and some microporosity in the lower 1/3 of the left tibia. The distal 1/3 of the left fibula also had striae and microporosity.The shaft at the distal end of the left tibia was also slightly swollen and enlarged creating a slight bulge to the shaft, ?non specific osteitis…
		1	10	198		Joints	Osteoarthritis	Osteoarthritis	Osteoarthritis of the left and right 1st metatarsal with Grade 2 marginal osteophytic lipping of the heads with destruction of the joint surface, cysting and eburnation.
		1	10	198		Other	Blood Disorders	Cribra orbitalia left	0
		1	10	198		Other	Blood Disorders	Cribra orbitalia right	0
		1	10	198		Other	General comments	General pathology comments	Assymetry of long bones. Enthesopathies:-1. Femora Gluteus maximus, Lesser trochanter Psoas major and Iliacus. 2.Tibiae Soleus.3. Calcanea Tendo calcaneus (Achilles Tendon).	2
		1	10	198		Other	Miscellaneous	Dental	Teeth sectioned by Ivanhoe. Right mandibular 1st molar and 2nd premolar and left maxillary 3rd molar. Although there was some PNM dmage to the enamle of the teeth there were indications of scooped wear facets on the mandibular teeth L & R(canines and premolars) that could have indicated pipe facets or occupation related.
		1	10	198		Trauma	Interpersonal Violence	Blunt force trauma (incl depressed cranial fracture) healed	Possible indication of healed blunt force trauma of the skull. A small circular smooth edged defect was observed adjacent to the parietla eminence on the left parietal. The small depression measured 3.5mm X 3.6mm with a depth of 1.31mm. There were no indication of radiating fracture lines or infection and the right side was not similarly affected. It's location suggested that it was not a parieta…
		1	10	199		Infectious	Non-Specific Infection	Non-specific periostitis	Non specific periosteal reaction (healed) medial and lateral shaft surfaces of the tibae with remodelled striated bone. The mid shaft medial surface of the left tibia had raised remodelled striated bone.
		1	10	199		Joints	Osteoarthritis	Osteoarthritis	Osteoarthritis of the left 1st metatarasal with Grade 3 marginal osteophytic lipping of the head with destruction, cysting and eburnation of the joint surface. The rigth 1st metatrsal also had similar changes but as yet no eburnation.
		1	10	199		Joints	Other	Diffuse idiopathic skeletal hyperostosis (DISH)	DISH observed in the thoracic vertebrae. The thoracic vertebrae from Th4 to Th9 had the classic candlewax bone formation on the right hand side of the vertebral body with fusion occuring between Th3 & Th4 and Th7 to Th9. There was probably fusion from Th4 continuing down the thoracic vertebrae but there was some PM damage causing the areas of fusion to be broken. There was disk space integrity an…
		1	10	199		Other	Blood Disorders	Cribra orbitalia left	0
		1	10	199		Other	Blood Disorders	Cribra orbitalia right	0
		1	10	199		Other	General comments	General pathology comments	Femora non metric trait Poiriers plaque. Enthesopathies:-1.Humerii Pectoralis major & Brachialis. 2. Femora Gluteus maximus, Iliofemoral ligament and Greater Trochanters Gluteus medius.3. Left Pelvis iliac crest External obliquee. 4. Right patella Rectus femoris.5.Tibiae Soleus. 6. Fibulae Anterior talofibula ligament.7. Calcanea Tendo calcaneus (Achilles tendon).	2
		1	10	199		Other	Miscellaneous	Dental	Dentiion poorly preserved with fracturing of enamel. Possible that the peg tooth belongs to this individual as fitted socket in area of 3rd rigth maxillary molar.
		5	10	200		Congenital	Spinal Disorders	Other (Congenital-Spinal Disorders)	Enlrargement, hyperplasia and extension of right inferior facet of lumbar vertebra L5.
		5	10	200		Other	Blood Disorders	Cribra orbitalia left	0
		5	10	200		Other	Blood Disorders	Cribra orbitalia right	0
		5	10	200		Other	General comments	General pathology comments	Enthesopathies:-1.Femora Gluteus maximus.
		1	10	201		Congenital	Spinal Disorders	Other (Congenital-Spinal Disorders)	Congenital disorder affecting the right side facets of lumber vertebra L4 and L5, with the the inferior and superior facets merged together forming one block, a block vertebrae. There was also lateral wedging (hypoplasia) of the two vertebrae on the left side and with fusion on the left side. tHE INFERIOR FACET OF l5 was also enlarged (hyperplasia) and extended further then the right facet.The lu…
		1	10	201		Other	Blood Disorders	Cribra orbitalia left	9
		1	10	201		Other	Blood Disorders	Cribra orbitalia right	9
		1	10	201		Other	General comments	General pathology comments	Robust & dense bones.Xyphoid fused to sternum. Enthesopathies:-1. Humerii Pectoralis major & Brachialis. 2. Femora Gluteus maximus, marked & pronounced Linea aspera.3.Tibiae Soleus	2
		1	10	201		Other	Miscellaneous	Dental	Teeth sectioned by Ivanhoe left 1st maxillary molar (extracted) and right 3rd maxillary molar (extracted) on label but in fact left 3rd molar as a loose molar 3rd fitted the socket.
		5	10	202		Congenital	Limb Abnormality	Other (Congenital-Limb abnormality)	Possible congenital/developmental disorder of the left clavicle with a marked reduction in length at c.111mm (some PM damage at acromial end) compared to the right clavicle at 123mm. There did not appear to be anything immediately pathological about the left clavicle with the alterantive being a possible well healed and aligned fracture. The anterior shaft surface did have some PM damage and conc…
		5	10	202		Infectious	Non-Specific Infection	Non-specific periostitis	Increased porosity of the occipital bone, possibly suggesting an inflammation of the scalp.
		5	10	202		Other	Blood Disorders	Cribra orbitalia left	0
		5	10	202		Other	Blood Disorders	Cribra orbitalia right	0
		5	10	202		Other	General comments	General pathology comments	Enthesopathies:-1.Femora Gluteus maxi,us. 2. Calcanea Tendo calcaneus (Achilles Tendon)
		5	10	202		Other	Miscellaneous	Dental	Tooth sectioned by Ivanhoe right 1st maxillary molar.
		5	10	202		Trauma	Accidental	Healed fracture	Possible well healed and very well aligned fracture of the left clavicle. The left clavicle at c. 111mm (some PM damage at acromial end) was much reduced in length compared to the right at 123mm. It was possible that there had been a fracture of the clavicle early in life with good healing and remodlleing of the affected area. There did not appear to be a callus formation and no immediately visib…
		5	7	203		Congenital	Limb Abnormality	CDH	Possible indication of CDH with the superior aspect of the acetabulae extending producing an eliptical shape of the acetabulae. There were no joint changes and the femora did not appear to be markedly affected.
		5	7	203		Other	Blood Disorders	Cribra orbitalia left	9
		5	7	203		Other	Blood Disorders	Cribra orbitalia right	0
		5	7	203		Other	General comments	General pathology comments	Xyphoid process fused to the sternum
		5	7	203		Other	Miscellaneous	Dental	The mandible did not articulate well with the skull and could possibly be intrusive.Tooth sectoined by Ivanhoe right 1st manbibular molar which was also extracted. There was an irridescent grey sheen to the right mandibular 1st and 2nd premolars caused by what appeared to be a probable rather crude amalgam filling in the medial side of the 1st premolar .
		5	10	204		Congenital	Skull Malformation	Bathrocephaly	Possible indication of Bathrocepahly with a more prominent occipital bone and a step like appearance bewteen the parietals and occipital.	0
		5	10	204		Congenital	Skull Malformation	Other (Congenital-Skull Malformation)	Possible congenital abnormality on the base of the skull affecting the occipital condyles with the right condyle apeparing to be depressed whilst the left condyle appeared to be raised above the right.There was a notcieable groove on the right side of the line following the foramen magnum. The shape of the foramen magnum was lsightly altered but not grossly. Extending from the left occipital cond…
		5	10	204		Infectious	Other Infection	Septic arthropathy (non-specific)	Possible indication of septic arthropathy of the right knee,?caused by a healed fracture.There was PM damage to the area of the femur and posterior surface of the patella but the changes observable indicated a pathological process that on the the anterior surface of the patella appeared possibly as a healed transverse fracture & on the posterior surface gross bone change to the joint surface with…	1
		5	10	204		Other	Blood Disorders	Cribra orbitalia left	0
		5	10	204		Other	Blood Disorders	Cribra orbitalia right	0
		5	10	204		Other	General comments	General pathology comments	Enthesopathies:-1. Humerii Pectoralis major and medial and lateral epicondyles Common flexor origin & Common extensor origin. 2.Femora Psoas major and Iliacus.3.Calcaneus Tendo calcaneus (Achilles Tendon)
		5	10	204		Trauma	Accidental	Healed fracture	Possible healed transverse fracture of the right patella visible on the anterior surface, with septic arthropathy see description in code 232. An x-ray of the patella would be beneficial to ascertain of a fracture.The left patella was missing PM.
		1	10	205		Infectious	Non-Specific Infection	Non-specific periostitis	Non specific periosteal reaction (healed) of the tibiae with remodelled striated bone on the medial and lateral shaft surfaces.There was also an increase in porosity on the ectocranial surface of the skull (frontal, parietals & occipital), indicating a possible inflammation of the scalp or ?porotic hyperostosis.
		1	10	205		Joints	Other	Other (Joints - Miscellaneous)	Degerative joint disease of the left and right tarsal bones with Grade 1 margianl osteopyhtic lipping.
		1	10	205		Metabolic	Vitamin D Deficiency	Other (Metabolic - Vitamin D Deficiency)	Anterior posterior bowing of the femora in the proximal 1/3 of the shafts, possibly from a deficiency such as Vit D and ? indciating healed/residual rickets. The other leg bones were not simialry affected.
		1	10	205		Neoplastic	Cartilage Tissue	Osteochondroma	Osteochondroma on the lateral shaft surface, proxiaml 1.3 of the right femur. The affected area was a smooth bony protubernace from the cortical bone and was approx length of 28.3 mm & width 15.3mm, extending appeox 3mm. The left femur was not similarly affected.
		1	10	205		Other	Blood Disorders	Cribra orbitalia left	0
		1	10	205		Other	Blood Disorders	Cribra orbitalia right	0
		1	10	205		Other	General comments	General pathology comments	Robust individual.Asymmetry of the leg bones.Enthesopathies:-1.Humerii Pectoralis major and Brachialis. 2.Ulnae olecranon Triceps (more pronounced right side).3.Femora Gluteus maximus, very pronounced Linea Aspera, Greater Trochanter Gluteus medius and Piriformis.4.Tibiae Soleus.5.Calcanea Tendo calcaneus (Achilles Tendon).	2
		1	10	205		Other	Miscellaneous	Dental	Edentulous maxillae and mandible.
		1	10	206		Joints	Osteoarthritis	Osteoarthritis	Osteoarthritis of the right 1st metatarsal with Grade 2 margianl osteophytic lipping of the articualr head with eburnation of the head. The left metatarsal was not similarly affected.
		1	10	206		Joints	Other	Other (Joints - Miscellaneous)	Degenerative joint disease of the right and left hand bones with Grade 1 marginal osteophytic lipping. There was a thickening of the spinous processes of vertebra C7 and Th1 with a pseudo facet formation betwenn the their spionous processes
		1	10	206		Other	Blood Disorders	Cribra orbitalia left	0
		1	10	206		Other	Blood Disorders	Cribra orbitalia right	0
		1	10	206		Other	General comments	General pathology comments	Robust individual.Enthesopathies:-1.Humerii Lateral epicondyle Common extensor origin. 2.Pelves Iliac crest External oblique, ischia Semimembranosus,Semitendanosus & Long head of biceps, Adductor magnus and Obturator internus, anterior inferior iliac spine Iliofemoral ligament. 3. Femora Gluteus maximus, Greater trochanter Gluteus medius, Lesser Trochanter Psoas major and Iliacus and pronounced L…
		1	10	206		Trauma	Accidental	Healed fracture	Possible healed fracture, (Clay shovellers) of the spinous process vertebra Th1. The possible fracture line was visible on the spinous process with an irregular bony formation on the superior and inferior aspect. There was alao thickening of the spinous processes of vertebra C7 and Th1 which had a pseudo facet formation between their spionous processes.The inferior surface of the spinous process …	2
		1	10	207		Joints	Other	Rotator cuff disease	Possible bilateral rotator cuff disease of the humerii with an irregular but smooth surface of the Lesser Tubercles for the muscle attachemnt of subscapularis. The surface area for the Greater tubercles was not affected.
		1	10	207		Other	Blood Disorders	Cribra orbitalia left	9
		1	10	207		Other	Blood Disorders	Cribra orbitalia right	9
		1	10	207		Other	General comments	General pathology comments	Enthesopathies:- 1. Humerii Pectoralis major.2. Pelves iliac crest External oblique. 3.Femora Gluteus maximus, Greater Trochanter Gluteus medius & Lesser Trochanter Psoas makor and Iliacus and proniunced Linea Aspera. 4. Calcanea Tendo calcaneus (Achilles tendon). Ossification of the 1st ribs to the manubrium.	2
		5	10	208		Congenital	Spinal Disorders	Other (Congenital-Spinal Disorders)	Lateral wedging fo the lumbar vertebra L5 which also had gross joint change to the right inferior facet. Therer was gorss destruction of the inferior facet with enlargement. bony growth covering the lamina and the whole facet being eburnated with grooving as was the superior facet of the sacrum.The other lumbar vertebra were not so markedly affected and when articualted were only slightly affecte…
		5	10	208		Infectious	Non-Specific Infection	Non-specific periostitis	Non specific periosteal reaction (healed) of the tibiae with well remodelled striated bone on the medial and anterior shaft surfaces, predominantly in the mid to lower section.
		5	10	208		Metabolic	General	Osteoporosis	Probable osteoporosis from the very light weight of the bones and the healed slightly malaligned fracture at the distal end of the right radius (Colles Fracture). The length of the right radius was not reduced compared to the left at 207mm.The older age and sex (female) of this individual and fracture of the radius would go in favour of the osteoporosis diagnosis but caution should be taken witht…
		5	10	208		Other	Blood Disorders	Cribra orbitalia left	0
		5	10	208		Other	Blood Disorders	Cribra orbitalia right	0
		5	10	208		Other	General comments	General pathology comments	Enthesopathies:- 1.Humerii Brachialis, lateral epicondyles Common extensor origin. 2. Pelves iliac crest External oblique. 3. Femora Gluteus maximus. 4. Right patella Rectus femoris. 5.Tibiae Soleus
		5	10	208		Other	Miscellaneous	Dental	Completely edentulous maxillae and the mandible was probably edentulous but there was still the presebnce of the socket for the right mandibular canine - missing PM.
		5	10	208		Trauma	Accidental	Healed fracture	Well healed and remodlled Colles fracture of the distal end of the right radius. There was some displacement of the distal end with a superior deflection of the fractured area. The callus was well remodelled with no indication of a secondary infection but there was some microporosity of the posterior shaft surface in the adrea of the fracture. There was secondary joint changes of marginal osteoph…
		5	9	209		Other	Blood Disorders	Cribra orbitalia left	0
		5	9	209		Other	Blood Disorders	Cribra orbitalia right	0
		5	9	209		Other	General comments	General pathology comments	Gracile individual with asymmetry of leg bones.
		5	9	209		Other	Miscellaneous	Dental	Tooth sectioned by Ivanhoe left 1st maxillary molar. Scooping of the occlusal surface of the right mandibular canine.
		1	10	210		Infectious	Non-Specific Infection	Non-specific periostitis	Non specific periosteal reaction (healed) of the tibiae affecting the medial shaft surfaces with remodelled striated bone.
		1	10	210		Joints	Other	Diffuse idiopathic skeletal hyperostosis (DISH)	Possible indication of DISH but with poor preservation of the vertebrae it was not possibe to be conclusive as there was much PM damage but those present had Grade 3 marginal osteophytic lipping and Th10 and Th11 were fused on the right side with no apophyseal involvement and disk integrity. There was generally degeneration of the vertebrae.
		1	10	210		Other	Blood Disorders	Cribra orbitalia left	9
		1	10	210		Other	Blood Disorders	Cribra orbitalia right	0
		1	10	210		Other	General comments	General pathology comments	Enthesopathies:-1. Humerii Pectoralis major. 2. Patellae Rectus femoris.3.Femora Gluteus maximus. Separate xyphoid process with an aperture.	2
		5	10	211		Joints	Osteoarthritis	Osteoarthritis	Osteoarthritis of the right hand with the proximal phalange for the 1st metacarpal with Grade 1 marginal osteophytic lipping o fhte head and a small area of eburnation. The right 1st metatarsal also had Grade 2 marginal osteophytic lipping o fht eartciular head with eburnation of the joint surface.
		5	10	211		Other	Blood Disorders	Cribra orbitalia left	0
		5	10	211		Other	Blood Disorders	Cribra orbitalia right	0
		5	10	211		Other	General comments	General pathology comments	Enthesopathies:- 1.Ulnae olecranon Triceps
		5	10	211		Other	Miscellaneous	Dental	A small notch on the lateral aspect of the right mandibular canine, ? use of the tooth to hold a ?pin/tack.
		1	10	212		Circulatory	Osteochondroses	Other (Circulatory-Osteochondroses)	Osteochondroses of the right 3rd metatarsal with the distal articular end having smooth edged defects.
		1	10	212		Congenital	Skull Malformation	Other (Congenital-Skull Malformation)	Marked aymmetry of the nasal aperture with the left side extending lower than the right and the infra orbital area of the maxilae had very deep & pronounced depressions. The mandible was also markedly asymmetrical with the left sode much reduced in length compared to the right. The curvature of the spine (scoliosis) woul dseem to suggest a strong congenital link and developmental problem.
		1	10	212		Congenital	Spinal Disorders	Scoliosis	Scoliosis with marked curvature affecting all of the thoracic vertebrae, curving towards the right side from Th1 to Th5 & the left side from Th6 to Th12. There was lateral wedging (hypoplasia) of all the vertebrae but it was most pronounced in the lower vertebrae particularly Th8,9 & 10, with Th8 the most compressed. There was an alternating diminishment of the inferior facets of the vertebrae up…
		1	10	212		Infectious	Non-Specific Infection	Non-specific periostitis	Non specific periosteal reaction (healed) of the anterior crest at the distal end of the tibiae. The area was raised nodules of bone producing an irregular surface.
		1	10	212		Other	Blood Disorders	Cribra orbitalia left	0
		1	10	212		Other	Blood Disorders	Cribra orbitalia right	0
		1	10	212		Other	General comments	General pathology comments	Xyphoid process fused to sternum. Enthesopathies:-1.Humerii Pectoralis major. 2. Radii radial tuberosities Biceps.3.Right pelvis iliac crest External oblique.4.Femora Gluteus maximus and marked Linea Aspera.5.Tibiae Soleus. 6.Calcanea Tendo calcaneus (Achilles Tendon)	2
		1	10	213		Other	Blood Disorders	Cribra orbitalia left	0
		1	10	213		Other	Blood Disorders	Cribra orbitalia right	0
		1	10	213		Other	General comments	General pathology comments	Robust individual. Enthesopathies:- 1. Humerii Pectoralis major, Latissimus dorsi and Teres major. 2. Radii radial tuberosities Biceps.3.Pelves Iliac crest External oblique.4.Femora Gluteus maximus, Lesser trochanter Psoas major and Iliacus, marked Linea Aspera.5. Tibiae Soleus
		5	9	214		Infectious	Non-Specific Infection	Non-specific periostitis	Non specific periosteal reaction (active) of the inferior surface of the Greater wing of the sphenoid in association with an external draining periapical lesion of the 3rd molar of the right maxillae.The surface had microporosity emanating from the periapical lesion following a line upwards on the Greater Wing of the sphenoid.
		5	9	214		Other	Blood Disorders	Cribra orbitalia left	0
		5	9	214		Other	Blood Disorders	Cribra orbitalia right	0
		5	9	214		Other	General comments	General pathology comments	Enthesopathies:-1. Femora Gluteus maximus
		5	10	215		Congenital	Skull Malformation	Other (Congenital-Skull Malformation)	Asymmetry of the mandible with the left side reduced in length compared to the right side. The articualr surface of the right ramus head was also in appearance bifurcated with two distinct rounded articular surfaces. The left side in comparison appeared to tbe reduced in size but did not have the bifurcated atrticulations. The mandibular fossaes were also altered in their normal shape, with an al…
		5	10	215		Joints	Osteoarthritis	Osteoarthritis	Osteoarthritis o fthe right 1st metatarsal with Grade 2 osteophytic marginal lipping of the articular head and a small area fo eburnation in the middle aspect of the articular head. The left 1st metatarsal had Grade 1 OP marginal lipping but no eburnation. The other metatarsals were not affected.
		5	10	215		Other	Blood Disorders	Cribra orbitalia left	1
		5	10	215		Other	Blood Disorders	Cribra orbitalia right	1
		5	10	215		Other	General comments	General pathology comments	Asymmetry of the humerii. Enthesopathies:-1.Femora Gluteus maximus	2
		5	10	215		Other	Miscellaneous	Dental	Teeth sectioned by Ivnahoe left 2nd maxillary molar and right maxillary 1st molar and 3rd molar that was extracted.
		1	11	216		Congenital	Skull Malformation	Other (Congenital-Skull Malformation)	An asymmetrical and skewed appearance of the skull when looking at it face on and also from the base. Difficult to ascerain if the facial aspect was due in part to warping from the burial; environment. The base of the skl, however, did appear to be congenitl /developmental as there was an altearation n the occipital condyles withthe right side sloping towards the lateral aspect and a marked depre…
		1	11	216		Congenital	Spinal Disorders	Scoliosis	Slight scoliosis of the thoracic vertebrae but which is possibly more age related but there was a skewed appearance of the occipital condyles of th eskull and asymmetry of the base o fthe skull whichh may well have caused an alteration on the alignment of the vertebrae, exacerbated by age.
		1	11	216		Joints	Osteoarthritis	Osteoarthritis	Osteoarthritis of the left carpometacarpal of the 1st metacarpal, with the joint margins having Grade 2 osteophytic lipping and ebunation on the inferiro aspect of the distal articular surface of the 1st metacarpal and the saddlle joint of the trapezium.The left and right phalanges also had DJD with marginal osteophytic lipping.
		1	11	216		Metabolic	Vitamin D Deficiency	Rickets	Possible indication of healed/residual rickets. The femora were curved medio/laterally and thus appeared bowed. The legs were damaged PM and the tibiae also had a very pronounced Soleal line so that on the posterior surface it appeared more like a crest.
		1	11	216		Other	Blood Disorders	Cribra orbitalia left	0
		1	11	216		Other	Blood Disorders	Cribra orbitalia right	0
		1	11	216		Other	General comments	General pathology comments	A coarse texture to the bones surfaces, almost pummice like, possibly pathological or associated with the burial environment.Enthespathies:-1. Humerii Pectoralis major. 2.Radii radial tuberosities Biceps. 3.Patellae Rectus femoris.4. Tibiae Soleus
		1	10	218	1	Infectious	Specific Infection	Treponematosis (Treponema sp.)	Probable treponemal disease, syphilis with diffuse infection,thickening, density & gross bone changes affecting the arm & leg bones,clavicles & R scapula. There did not appear to be the expected changes of caries sicca on the skull, apart from the increase in porosity of the frontal bone & two possible areas also on the frontal bone that had PM damage but may have been early stage caries sicca.SE…
		1	10	218	1	Joints	Osteoarthritis	Osteoarthritis	Osteoarthritis of the right 1st metatarsal, with Grade 3 marginal osteophytic lipping of the articular head, pitting and a samll area of eburnation on the articular head. The left 1st metatasal had Grade 2 osteophytic lipping.
		1	10	218	1	Other	Blood Disorders	Cribra orbitalia left	2
		1	10	218	1	Other	Blood Disorders	Cribra orbitalia right	2
		1	10	218	1	Other	General comments	General pathology comments	Asymmetry of long bones. Non metri trait Poirier splaque, right and left femur. Enthesopathies:-1. Femora Gluteus maximus	3
		1	10	218	1	Other	Miscellaneous	Dental	Possible impaction of the mandibular right 3rd molar, an x-ray of the mandible woudl be beneficial to ascertain if this is the case. From the distal aspect fo the root of the 2nd molar it appeared that there was a very small aperture that looked as though it was an enamel surface beneath.Intersting bite with a combination of overbite and underbote with the maxillary and mandibualr teeth present o…
		1	10	218	1	Trauma	Accidental	Compression fracture (vertebrae)	Possible crush/compression injury to the thoracic vertebrae and obserevd in the vertebrae Th7 and Th8. There was compression of the vertebral bodies and the vertbebrae above and beneath in response also had marginal osteophytic lipping. There was damage to the IVD and Schmorl's nodes which, may also indicate a truamatic episode. This possible truama in the vertebrae may aslo be linke dot the trau…
		1	10	218	1	Trauma	Accidental	Healed fracture	Possible indication of a well healed and aligned fracture of the distal 1/3 of the right fibula, an x-ray woudl be beneficial to ascertain iof a fracture. The left metatarsal als had gross bony changes in the distal ends and may have been caused from a crush injury with secondary infection and the 4th MT possibly having a healed fracture with a deep groove that ran medio laterally on the plantar …
		1	10	218	1	Trauma	Accidental	Other (Trauma - Accidental)	Possible trauma affecting the left knee joint with an alteration to the left femora on the lateral condyle surface. The joint surface was damaged with coarse irregualr bone and a channel formation running anteriorly posteriorly along the surface. The outline of the channel formation had irregular but smooth edges with a coarse internal bone foramtion. The changes obserevd on the left femur if not…
		1	10	218	1	Trauma	Accidental	Soft tissue trauma (ossified haematoma/myostitis ossificans)	Possible indication of soft tissue trauma at the distal end of the left tibia and fibula with bony extensions eminating from the superior aspect of the malleoli of the tibai & fibula producing a pseudo facet bewteen the two bones.
		5	10	219		Congenital	Spinal Disorders	Other (Congenital-Spinal Disorders)	Lateral wedging of lumbar vertebrae L1 to L3 and L5. There was also hyperplasia of the right inferior facets of Th12 and L5. When the vertebrae were articualted there was as light curvature, scoliosis of the lower thoraicic and lumbar vertebrae.Possibly age related.
		5	10	219		Neoplastic	Bone Tissue	Other (Neoplastic - Bone Tissue)	Possible small neoplastic bone growth on the anterior aspect of the right side of the mandible adjacent to the mental protuberance. There was a small rounded slightly protuding area of bone that was smooth and continued from the cortical bone, ?neoplastic.
		5	10	219		Other	Blood Disorders	Cribra orbitalia left	0
		5	10	219		Other	Blood Disorders	Cribra orbitalia right	0
		5	10	219		Other	General comments	General pathology comments	Xyphoid process fused to sternum. Enthesopathies:-1.Femora Gluteus maximus.2. Calcanea Tendo calcaneus (Achilles tendon).	2
		5	10	219		Other	Miscellaneous	Dental	Tooth sectioned by Ivanhoe right mandibular 1st molar.
		5	10	220		Congenital	Spinal Disorders	Other (Congenital-Spinal Disorders)	Cleft of cervical vertebra C1 of the posterior arch. The whole vertebra was varnished.
		5	10	220		Infectious	Non-Specific Infection	Non-specific periostitis	Non specific perisoteal infection of the tibiae (healed and active) and right fibula. There was surface PM damage to the tibiae but the concentration of periosteal change with striated bone and porosity occurred in the mid shafts on the medial and lateral side. The right tibia mid shaft on the lateral aspect had a slight undulation and raised area of striated bone with micro porosity and appeared…
		5	10	220		Joints	Other	Ankylosis	Ankylosis of the right trapezoid to the right 2nd metacarpal and also the middle phalange to the distal phalange of the right 3rd MC.
		5	10	220		Joints	Other	Diffuse idiopathic skeletal hyperostosis (DISH)	Possible indication of early stage DISH with the osteophytic lipping on the right side, with a candlewax type quality to it in it's formation that may have eventually fused along the right side and with the fusioon between the thoracic vertebrae Th4 and Th5.
		5	10	220		Joints	Other	Other (Joints - Miscellaneous)	Degenerative joint disease of the rigth talus with Grade 2 marginal osteophytic lipping of the talar head with a frilly lipped edge at teh superior aspect. The navicular was missing PM so not possibe to see how affaetced this had become.DJD the hand bones with Grade 1 OP lipping of the left carpals and metacarpals but Grade 2 of the right carpals and metacarpals, particularly the 1st MT and trape…
		5	10	220		Other	Blood Disorders	Cribra orbitalia left	0
		5	10	220		Other	Blood Disorders	Cribra orbitalia right	0
		5	10	220		Other	General comments	General pathology comments	Xyphoid process fused to the sternum.Enthesopathies:-1. Humerii Pectoralis major and brachialis lateral epicondyles Common extensor origin..2. Pelves iliac crest External oblique. 3.Femora Gluteus maximus, Greater trochanter Gluteus medius, Lesser trochanter Psoas major and Iliacus and marked Linea Aspera. 4. Right patella Rectus femoris.	2
		5	10	220		Trauma	Accidental	Healed fracture	Well healed but slightly supeiorly deflected fracture at the distal end of the right radius, Colles fracture. The callus was very well remodelled and there was no indication of secondary infection. There was secondary joint changes ith eburnation of the radial head and the articulation of the humerus for the radius. Possible that the fracture was caused through the bones beign osteopaenic in rela…
		1	10	221		Infectious	Non-Specific Infection	Non-specific periostitis	Non specific periosteal reaction on the buccal surface of the mandible, one in association with periapical lesion associated with the left mandibular 1st molar. There was surface PM damage but there was visible increased porosity on the bone surface present.
		1	10	221		Other	Blood Disorders	Cribra orbitalia left	0
		1	10	221		Other	Blood Disorders	Cribra orbitalia right	0
		1	10	221		Other	General comments	General pathology comments	Xyphoid process fused to the sternum with an aperture in the xyphoid process.Enthesopathies:_1.Humerii Pectoralis major & Brachialis2. Right ulna olecranon Triceps..3.Pelves iliac crest External oblique.3.Femora Gluteus maximus, Greater Trochanter Gluteus minimus and Iliofemorla ligament.4.Patellae Rectus femoris.	2
		1	10	222		Infectious	Non-Specific Infection	Non-specific periostitis	Non specific periosteal reaction of the tibiae (healed) on the medial and lateral shaft surfaces with remodelled striated bone.
		1	10	222		Other	Blood Disorders	Cribra orbitalia left	0
		1	10	222		Other	Blood Disorders	Cribra orbitalia right	0
		1	10	222		Other	General comments	General pathology comments	Enthesopathies:-1.Humerii Pectoralis major.2.Pelves iliac crest external oblique.3.Femora Gluteus maximus and marked Linea Aspera.4. Tibiae Soleus.
		1	10	222		Other	Miscellaneous	Dental	Tooth sectioned by Ivanhoe right 3rd mandibular molar that was extracted.In the mandible ther was an internal draining abscess that had caused severe bone damage on the right side in the area of the 1st and 2nd molar to the degree where the abscess drain was visible on the lingual and base on the mandible.The antrior mandibular teeth were heavily worn on the occlusal surface.
		5	10	223		Circulatory	Osteochondroses	Osteochondritis dissicans	Osteochondritis dissecans of the right humeroradial articular surface. There was as a smooth edged circualr defect on the surface with what appeared to be the bone piece having reattached.
		5	10	223		Congenital	Limb Abnormality	Other (Congenital)	Extra nummerary lumbar vertebra, L6.
		5	10	223		Congenital	Spinal Disorders	Scoliosis	Slight scoliosis in the thoracic vertebrae, some missing PM but a slight curvature from Th5 with lateral wedging of Th5 producing a slight curvature to the left side. Possible that it was age related as much as congenital and possibly exacerbated by the extra lumbar vertebra and part sacralisation of the 6th lumbar.
		5	10	223		Other	Blood Disorders	Cribra orbitalia left	0
		5	10	223		Other	Blood Disorders	Cribra orbitalia right	9
		5	10	223		Other	General comments	General pathology comments	Light weight feeling to the bones, ?osteopaenic but no fracture patterns to infer a more conclusive diagnosis and it must also be considered that the burial environment may also be a contributory factor. The main factor in concluding that this individual is osteopaenic is the older age and sex of this female.Enthesoapthies:-1.Humerii Pectoralis major and right humerus lateral epicondyle Common Ex…
		1	10	224		Circulatory	Other	Other (Circulatory)	The left navicular at the medial aspect on the bony extension had a pitted and irregular surface, possibly indication of circualtory disorder.
		1	10	224		Congenital	Limb Abnormality	CDH	Probable indication of unilateral hip dysplasia of the right hip joint. The acetabulum appeared shallow compared to the left side and the superior aspect of the rim was extended supeirorly. There was also a step like depression a the superior aspect in the area of the anterior inferior iliac spine for the attachement of the iliofemoral ligament, which may also in part be why the area for the femo…
		1	10	224		Congenital	Spinal Disorders	Other (Congenital-Spinal Disorders)	Hyperplasia of the inferior right facet of lumbar vertebra L5.
		1	10	224		Infectious	Non-Specific Infection	Non-specific periostitis	Non specific periosteal infection (healed) on the medial and lateral shafts surfaces most marked on the distal 1/3 of the right & left medial surface with striated remodelled bone. It was also observed that on the medial surface on the right & left tibia there were large scattered foramina/holes with rounded edges. They appeared almost as 'bore' holes entering in to the cortical bone & did not ap…	2
		1	10	224		Joints	Other	Other (Joints - Miscellaneous)	Degenerative joint disease (DJD) with Grade 1 marginal osteophytic lipping of the left and right tarsal bones.
		1	10	224		Neoplastic	Neoplastic General	Other (Metabolic - Neoplastic General)	DIFFERENTIAL DIAGNOSIS Possible indication of a neoplastic disease with bone changes observed on the left side of the sacrum and pelvis. The left side of the sacrum on the ala at the superior aspect had a build up of irregular coarse bone that sat on the cortical bone surface. The pelvis had a line of new raised bone growth following the line of the superior aspect of the auricular suface & there…
		1	10	224		Other	Blood Disorders	Cribra orbitalia left	0
		1	10	224		Other	Blood Disorders	Cribra orbitalia right	0
		1	10	224		Other	General comments	General pathology comments	Asymmetry of long bones. Enthesopathies:-1. Femora Gluteus maximus and pronounced & raised area for the iliofemoral ligamnets on the femoral necks.2.Right tibia Soleus.3.Left patella Rectus femoris. The xyphoid process was fused to the sternum.	2
		1	10	224		Trauma	Accidental	Healed fracture	Possible healed intra articular hair line fracture (running anterior/posteiror) of the right navicualr on the joint surface for articualtion with the talus. The left was not similarly affected.
		5	8	225		Congenital	Spinal Disorders	Other (Congenital-Spinal Disorders)	Deflectedspinous processes of thoracic vertebrae Th2 and Th3. The process for Th2 was defelcetd towards the right side whilst Th3 was deflected towards the left side. The formation of the vertebrae was not otherwse altered.
		5	8	225		Other	Blood Disorders	Cribra orbitalia left	0
		5	8	225		Other	Blood Disorders	Cribra orbitalia right	0
		5	8	225		Other	General comments	General pathology comments	Gracile individuals. When lifted the skull felt very dense in weight but there did not appear to be anything pathological.
		1	9	226		Infectious	Non-Specific Infection	Non-specific periostitis	Non specific perisoteal infection (healed) of the tibiae of the medial and lateral shaft surfaces with remodelled striated bone with the left more severely affected than the right.
		1	9	226		Metabolic	Vitamin D Deficiency	Rickets	Possible indication of healed/residual rickets with the curved deflection of the humerii in the distal 1/3 of the shaft and the anterior/posterior curvature of the proxiaml 1/3 of the femora. The tibiae and fibulae did not appear to be affected.
		1	9	226		Other	Blood Disorders	Cribra orbitalia left	0
		1	9	226		Other	Blood Disorders	Cribra orbitalia right	0
		1	9	226		Other	General comments	General pathology comments	Enthesopathy on the superior aspect of the left talus articular head. The right talus appeared to have a similar attachement and also a step like deprsession on the superior aspect of the joint surface.
		5	9	227		Congenital	Spinal Disorders	Other (Congenital-Spinal Disorders)	A skewed appearance to the inferior articular processes of the lumbar vertebra L5, with the left inferiro process extending lower than the right side and this skewed appearance was matched in the alignment of the articular processes of the sacrum - S1.
		5	9	227		Infectious	Non-Specific Infection	Non-specific periostitis	Non specific periosteal infection of the tibiae (healed) of the medial and lateral shaft surfaces with remodelled striated bone. The most marked reaction was on the lateral surfaces of the tibiae in the proximal 1/3. Small localised areas of woven bone on the superior surface of the lamina of the thoracic vertebrae Th9 and Th10 and increased porosity of the lamina of Th11.	2
		5	9	227		Joints	Other	Other (Joints - Miscellaneous)	Degenerative joint disease (DJD) with Grade 1 marginal osteophytic lipping of the articular heads of the left and right 1st metatarsal.
		5	9	227		Other	Blood Disorders	Cribra orbitalia left	0
		5	9	227		Other	Blood Disorders	Cribra orbitalia right	0
		5	9	227		Other	General comments	General pathology comments	Asymmetry of humerii. Enthesopathy:-1. Femora Gluteus maximus. Non metric trait femora Poirier's plaque.	2
		5	10	228		Infectious	Non-Specific Infection	Non-specific periostitis	Non specific periosteal infection (healed) of the right tibia on the medial shaft surface with remodelled striated bone.
		5	10	228		Joints	Osteoarthritis	Osteoarthritis	Secondary osteoarthritis associated with trauma to the right ankle. Osteoarthritis of the right talus on the inferiror aspect of the talar head and 2nd MT on the intra articular area for the 3rd MT.Osteoarthritis of the right shoulder with eburnation of the acromial articular facet of the right scapula in association with changes from rotator cuff disease of the right humerus and eburnation on th…
		5	10	228		Joints	Other	Rotator cuff disease	Rotator cuff disease of the right humerus with a smooth but irregualr surface change of the greater and lesser tubercle in association with the attchment for Supraspinatus & Subscapularis. The greater tubercle was damaged PM but there was also smoothing of the bone surface from eburnation, OA & correspondingly the acromion of the scapula had a facet formation on the inferiro surface that irregula…
		5	10	228		Other	Blood Disorders	Cribra orbitalia left	0
		5	10	228		Other	Blood Disorders	Cribra orbitalia right	0
		5	10	228		Other	General comments	General pathology comments	Asymmetry of humerii. Enthesopathy:-1.Humerii lateral epicondyle Common extensor origin. 2. Left Pelvis iliac crest External oblique.3.Femora Gluteus maximus.	2
		5	10	228		Other	Miscellaneous	Dental	Tooth sectioned by Ivanhoe left 1st mandibular molar.
		5	10	228		Trauma	Accidental	Healed fracture	Well healed healed oblique fracture at the distal end of the right tibia with a remodelled callus and good alignment.The injury was possibly caused by a fall. There was a lot of PM damage in this area and so it was difficult to ascertian if there had been an infection in realtion to the affected area. There was remodeleld striated bone on the medial shaft surface & so it is probable that there wa…	2
		5	10	229		Congenital	Spinal Disorders	Scoliosis	Scoliosis of the lumbar vertebrae with the curvature towards the right side. There was lateral wedging of the vertebrae that was most marked in the lumbar vertebrae L1,2 and 3. There was also fusion of the apophyseal joints between lumbar vertebrae L2 and L3.
		5	10	229		Joints	Other	Ankylosis	There was PM damage to the area of the right sacroiliac joint but there was clear indication that ankylosis of the joint had occurred at the inferior aspect of the ala of the sacrum to the auricular surface.The left side was not affected.
		5	10	229		Other	Blood Disorders	Cribra orbitalia left	0
		5	10	229		Other	Blood Disorders	Cribra orbitalia right	0
		5	10	229		Other	General comments	General pathology comments	The density of the bones felt light when handled and may have indicated osteoporosis particularly with regard to the age and sex of this female, however, the burial conditions should also be considered.There were no fracture patterns associated with OP but there was scoliosis observed in the lumbar vertebrae that may have been as a consequence of older age and OP.Unfortunately, the right and left…	2
		5	10	229		Other	Miscellaneous	Hyperostosis frontalis interna	As the skull was partially broken PM it was possible to observe the endocranial surface. Observation of the endocranial surface revealed that in the area around the crista galla there was undulating smooth raised bone that in appearance was identified as Hyperostosis Frontalis Interna at Stage 2/3.
		5	10	230		Other	Blood Disorders	Cribra orbitalia left	0
		5	10	230		Other	Blood Disorders	Cribra orbitalia right	0
		5	10	230		Other	General comments	General pathology comments	Asymmetry of long bones. Xyphoid process fused to sternum. Enthesopathies:-1.Right humerus medial epicondyle Common flexor origin & left humerus lateral epicondyle Common extensor origin.2.Femora Gluteus maximus.3.Tibiae Soleus.Non metric trait right femur Poirier's facet.	3
		1	10	231		Congenital	Skull Malformation	Bathrocephaly	Possible indication of Bathrocephaly with a more prominent area of the occipuital bone and a step like appearance bewteen the parietals and occipital bone, that in appearance was most akin to Bathrocephaly.
		1	10	231		Infectious	Non-Specific Infection	Non-specific periostitis	Non specific periosteal infection of the tibiae (healed) and distal ends of the femora (healed and active). The tibiae had scattered areas of remodelled striated bone on the medial and lateral shaft surface & an area on the posterior surface of the left tibia. The femora at the distal ends on the anterior surface had a combination of remodelled striated bone and new woven bone with fine porosity.	2
		1	10	231		Joints	Other	Rotator cuff disease	Indication of rotator cuff disease with pitting and porosity on the surface of the greater tubervcle of the left humerus in association wiht the attachnment for Supraspinatus.
		1	10	231		Other	Blood Disorders	Cribra orbitalia left	0
		1	10	231		Other	Blood Disorders	Cribra orbitalia right	0
		1	10	231		Other	General comments	General pathology comments	Non metric trait right femur Poirier's facet. Enthesopathies:-1.Femora Gluteus maximus.2.Tibiae Soleus.3.Calcanea Tendo calcaneus (Achilles tendon)	2
		5	10	232		Infectious	Non-Specific Infection	Non-specific periostitis	Non specific perisoteal reaction (healed) of the tibiae affecting the medial and lateral shaft surfaces with remodelled striated bone and porosity.
		5	10	232		Joints	Other	Other (Joints - Miscellaneous)	Degenrative joint disease (DJD) Grade 1 osteophytic lipping of the articualr head of the right 1st metatarsal.
		5	10	232		Other	Blood Disorders	Cribra orbitalia left	0
		5	10	232		Other	Blood Disorders	Cribra orbitalia right	0
		5	10	232		Other	General comments	General pathology comments	Marked asymmetry between the humerii withthe left 18mm shorter than the right.
		1	10	233		Other	Blood Disorders	Cribra orbitalia left	9
		1	10	233		Other	Blood Disorders	Cribra orbitalia right	0
		1	10	233		Other	General comments	General pathology comments	Enthesopathies:-1.Femora Gluteus maximus
		1	10	233		Other	Miscellaneous	Dental	Scooped wear facets of the mandibular right canine and 1st pre molar, in appearance and form most probably pipe facets.
		1	10	234		Other	Blood Disorders	Cribra orbitalia left	0
		1	10	234		Other	Blood Disorders	Cribra orbitalia right	0
		1	10	234		Other	General comments	General pathology comments	Non metric trait right femur Poirier's Facet. Enthesopathy:-1.Femora Gluteus maximus.2.Tibiae Soleus.	2
		5	10	235		Other	Blood Disorders	Cribra orbitalia left	9
		5	10	235		Other	Blood Disorders	Cribra orbitalia right	0
		5	10	236		Congenital	Skull Malformation	Bathrocephaly	Possible indication of bathrocephaly but there was a lot of PM damage to the back of the skull which may in part have skewed the appearance. Looking from the right side the occipital bone it appeared to be more prominent and bun like, with a step type formation between the parietals and occipital bone giving it the shape assocated with batrocephaly.
		5	10	236		Other	Blood Disorders	Cribra orbitalia left	0
		5	10	236		Other	Blood Disorders	Cribra orbitalia right	0
		1	10	237		Other	Blood Disorders	Cribra orbitalia left	9
		1	10	237		Other	Blood Disorders	Cribra orbitalia right	9
		1	10	237		Other	General comments	General pathology comments	Enthesopathies:-1. Right ulna olecranon Triceps.2.Femora Gluteus maximus. 3.Tibiae Soleus. Texture of the bones had a pummice like feel and could perhaps be an indication of a pathology but this would be difficult to ascertain as the condition/preseravtion of the bones was poor and could be due to the actions of the burial environment.
		5	11	238		Joints	Osteoarthritis	Osteoarthritis	Osteoarthritis of the right 1st metacarpal with Grade 1 marginal osteophytic lipping of the articular surface for the trapezium and with a small area of eburnation. Possibly this was a secondary symptom from the fracture to the right radius.
		5	11	238		Other	Blood Disorders	Cribra orbitalia left	0
		5	11	238		Other	Blood Disorders	Cribra orbitalia right	0
		5	11	238		Trauma	Accidental	Healed fracture	Fracture to the right radius in the distal 1/3, Colles fracture. The area was damaged PM with the fracture area missing PM but there was clearly a displacement of bone at the end of the bone that was present to indciate that a fracture had occurred.The bone was splayed at the end suggesting that the fracture was poorly aligned and woudl have caused secondary joint changes. Although there was no v…
		1	8	239		Other	Blood Disorders	Cribra orbitalia left	0
		1	8	239		Other	Blood Disorders	Cribra orbitalia right	0
		1	8	239		Other	General comments	General pathology comments	Marked area on the femoral neck of the right femur for iliofemoral ligament possibly linked to the trauma of the right pelvis.Enthesopathy:-1.Right femur Lesser trochanter Psoas major and iliacus. Xyhpoid process fused to the sternum.	2
		1	8	239		Other	Miscellaneous	Dental	Teeth sectioned by Ivanhoe right mandibular 2nd premolar and right 1st molar. The mandibualr left 3rd molar was also sectioned but had been extracted from the jaw.
		1	8	239		Trauma	Accidental	Healed fracture	Well healed but poorly aligned fracture of the right clavicle at 153mm it was slightly shorter compared to the left. The fracture was at the acromial end & the callus formation was remodelled but there was overlap of the two parts of the bone, producing a bony protuberance most evident on the inferior aspect. There was no infection or secondary joint change. The ilium of the right pelvis had a we…
		1	8	239		Trauma	Interpersonal Violence	Blunt force trauma (incl depressed cranial fracture) healed	Healed depressed fracture of the skull with a depression immediately superior to lambda affecting the parietals.The affected area was the size of a thumb depression and there were no visible radiating fracture lines or indication of infection. The integrity of the bone was good albeit with a depression caused by a blunt force. It is possible that this trauamtic episode was linked to the two well …
		1	10	240		Congenital	Limb Abnormality	Other (Congenital-Limb abnormality)	Possible bilateral congenital abnormality of the feet with tarsal coaltion of the left and right calcaneus and navicular. The coalition of these tarsal bones produced an alteration to the normal shape and form of the bones and articulation. The calcanea appeared to have a pronounced depth to the area for articulation with the talus. The shape of the tali appeared to be normal but as with the othe…
		1	10	240		Infectious	Non-Specific Infection	Non-specific periostitis	Non specific periosteal reaction of the tibiae (healed) patches of striated remodelled bone on the medial and lateral shaft surfaces.
		1	10	240		Other	Blood Disorders	Cribra orbitalia left	0
		1	10	240		Other	Blood Disorders	Cribra orbitalia right	0
		1	10	240		Other	General comments	General pathology comments	Xyphoid fused to the sternum.Enthesopathies:-1.Left pelvis iliac crest External oblique.2.Femora Gluteus maximus and Lesser trochanter Psoas major and iliacus.	2
		1	10	240		Trauma	Accidental	Other (Trauma - Accidental)	DIFFERENTIAL DIAGNOSIS Possible trauma to the feet. The calcanea were damaged PM but had an altered shape with a very deep depression in the area for the articulation with the talus and coalition of the navicular. The tali in shape appeared normal but they were also affected by PM damage. The left talus had formed a pesudo facet with the calcaneus on the lateral side, possibly in response to the …
		5	10	241		Congenital	Spinal Disorders	Scoliosis	Slight scoliosis of the lumbar vertebrae with lateral wedging of the lumbar vertbebrae with L1 and L2 being the more markedly affected with the curvature towards the right aspect.
		5	10	241		Other	Blood Disorders	Cribra orbitalia left	0
		5	10	241		Other	Blood Disorders	Cribra orbitalia right	0
		5	10	241		Other	General comments	General pathology comments	Enthesopathies:1. Right ulna olecranon Triceps.-2.Femora Gluteus maximus.
		5	11	242		Other	Blood Disorders	Cribra orbitalia left	0
		5	11	242		Other	Blood Disorders	Cribra orbitalia right	0
		5	11	242		Other	Miscellaneous	Dental	Completely edentulous maxilae and mandible
		1	10	243		Other	Blood Disorders	Cribra orbitalia left	9
		1	10	243		Other	Blood Disorders	Cribra orbitalia right	9
		1	10	243		Other	General comments	General pathology comments	Enthesopathies:-1.Femora Gluteus maximus. Coarse texture to the bones and light feeling which could be patholgoical in light of the male's older age, ?osteoporosis but also need to consider the burial envirnoment as this may have affected the integrity of the bones.
		1	10	244		Congenital	Spinal Disorders	Other (Congenital-Spinal Disorders)	Cervical vertebra C7 had two rudimentary ribs attached to the vertebra, there was also what appeared to be a rudimentary rib facet on the lumbar L1 and as noted in vertebral anomalies there were 6 lumbar vertebrae with partial sacralisation on the left side.
		1	10	244		Infectious	Non-Specific Infection	Non-specific periostitis	Non specific periosteal reaction of the tibiae (healed) the right tibia on the mid medial shaft surface had a small area of raised smooth bone and the left tibia on the medial shaft surface predominantly in the mid shaft area had remodelled striated bone.
		1	10	244		Joints	Other	Diffuse idiopathic skeletal hyperostosis (DISH)	DISH affecting the thoracic vertebrae with candelwax like osteophytic lipping on the right side with fusion of Th4,5 & 6 and Th7 & Th8, there was PM damage to the OP lipping between Th7 & Th8 and these were probabaly fused but broken PM. There was disk space integrity and no apophyseal involvement. There was a small area of fusion on the left side of Th5 & Th6.
		1	10	244		Joints	Other	Other (Joints - Miscellaneous)	Degerative joint disease (DJD) Grade 1 marginal osteophytic lipping of the left and tarsal bones and the articular heads of the 1st metarsals.There was a bony hook like extension on the syloid process of the right 3rd metacarpal that had the formation of a psuedo facet onthe inferior surface for the articulation with the capitate, the capitate was not present and so it was not possible to observe…
		1	10	244		Other	Blood Disorders	Cribra orbitalia left	1
		1	10	244		Other	Blood Disorders	Cribra orbitalia right	0
		1	10	244		Other	General comments	General pathology comments	Enthesopathies:-1.Right ulna olecarnon Triceps, slight2.Pelves iliac crest External oblique.3.Femora Gluteus maximus, Lesser Trochanter Psoas major and Iliacus and marked Linea aspera, and marked area for iliofemoral ligament.4.Tibiae Soleus.5.Patellae Rectus femoris.6.Fibulae distal end maleolus Anterior talofibular ligament.
		1	10	244		Other	Miscellaneous	Dental	The teeth that were present and could be fairly well assigned to the sockets present in the mandible and maxillae were heavily worn. There were two teeth (mandibular molar and ?mandibular premolar - heavily worn & PM enamel damage) not possible to assign that could have been intrusive or not possible to assign due to the combination of PM damage and periodontal disease.
